# Supplementary material for: Against the grain: Leveraging machine learning to analyze mudbrick structures
Source: PLoS One. 2026 May 21;21(5):e0349295. doi: 10.1371/journal.pone.0349295 (PMC13193333; doi:10.1371/journal.pone.0349295)
Supplement: S1 File — Complete morphometric measurements for all 13,818 individual grains detected across 45 thin section images, including size (Feret diameter, area, perimeter) and shape (circularity, elongation, aspect ratio) parameters. (CSV) [file pone.0349295.s001.csv]

image_name	grain_id	area_pixels	area_mm2	area_um2	ecd_mm	ecd_um	feret_mm	feret_um	min_feret_mm	min_feret_um	perimeter_mm	major_axis_mm	minor_axis_mm	circularity	elongation	aspect_ratio	eccentricity
AA10_1_XP	1	299.0	0.0003774775912132307	3.774.775.912.132.300	0.021923033466745876	21.923.033.466.745.800	0.031218975257190574	31.218.975.257.190.500	0.0015890040026663992	15.890.040.026.663.900	0.08587236727100321	0.03226371023157174	0.015634483661246323	0.6432712893053907	0.5154158170579168	2.063.624.928.755.700	0.8747446311023312
AA10_1_XP	2	123.0	0.000155283423810125	155.283.423.810.125	0.014061045332297342	14.061.045.332.297.300	0.015649874468746203	15.649.874.468.746.200	0.0015890040026663992	15.890.040.026.663.900	0.04471796614968914	0.01646202615159765	0.01222260451046798	0.9758226096894388	0.25752732999505235	13.468.509.217.899.300	0.6698763574688421
AA10_1_XP	3	175.0	0.00022093170054286078	2.209.317.005.428.600	0.016771970004050132	16.771.970.004.050.100	0.02613416483059103	26.134.164.830.591.000	0.0011235955056179776	11.235.955.056.179.700	0.0689385832127274	0.0257323649083192	0.012693969785121497	0.5841753021332234	0.5066924540224605	2.027.132.988.647.870	0.8698549678432709
AA10_1_XP	4	1134.0	0.001431637419517738	1.431.637.419.517.730	0.04269446540539638	4.269.446.540.539.630	0.07278262804809729	727.826.280.480.973	0.0022471910112359553	2.247.191.011.235.950	0.332326515328345	0.0814344701892207	0.04138670577413286	0.1628969368734513	0.4917790257864154	19.676.480.325.263.800	0.8612267073015065
AA10_1_XP	5	200.0	0.00025249337204898375	25.249.337.204.898.300	0.01792999013040147	1.792.999.013.040.140	0.02009948743820036	2.009.948.743.820.030	0.0011235955056179776	11.235.955.056.179.700	0.058088185179589885	0.02057002980362901	0.01595238921762373	0.9403385265287603	0.224483903527968	12.894.638.867.577.100	0.6313277945036017
AA10_1_XP	6	226.0	0.00028531751041535163	28.531.751.041.535.100	0.019059840950706078	1.905.984.095.070.600	0.028358268458705538	2.835.826.845.870.550	0.0011235955056179776	11.235.955.056.179.700	0.07513489627538067	0.027560614777656367	0.01467928633273855	0.6351187109524185	0.4673817528686197	1.877.517.350.158.170	0.8463556006919881
AA10_1_XP	7	165.0	0.0002083070319404116	2.083.070.319.404.110	0.016285722290182363	16.285.722.290.182.300	0.02071807743211885	2.071.807.743.211.880	0.0015890040026663992	15.890.040.026.663.900	0.07343296523519931	0.02063519309421157	0.016009912396682098	0.4854356462623185	0.2241452588503725	12.889.010.622.249.200	0.6309115790946019
AA10_1_XP	8	2897.0	0.00365736649412953	36.573.664.941.295.200	0.06824004432820308	6.824.004.432.820.300	0.09492221015951949	949.222.101.595.195	0.0015890040026663992	15.890.040.026.663.900	0.326781539100767	0.07730721038253544	0.06735529432668519	0.43039113574681054	0.1287320549610531	1.147.752.543.513.230	0.4908076689983669
AA10_1_XP	9	382.0	0.00048226234061355896	482.262.340.613.559	0.024779739365169313	24.779.739.365.169.300	0.034301882072974715	3.430.188.207.297.470	0.0015890040026663992	15.890.040.026.663.900	0.09738095231271028	0.03137378720975594	0.02103549583694724	0.6390652149306886	0.32952003223869397	14.914.688.701.870.400	0.7419276331494857
AA10_1_XP	10	341.0	0.0004305011993435173	43.050.119.934.351.700	0.023412200901668376	23.412.200.901.668.300	0.03387598523973334	3.387.598.523.973.330	0.0015890040026663992	15.890.040.026.663.900	0.08982148932242054	0.03490747839990588	0.01682526865804356	0.6705385116773134	0.5180038940283659	2.074.705.558.013.050	0.8761733583191064
AA10_1_XP	11	567.0	0.000715818709758869	715.818.709.758.869	0.03018954600729024	3.018.954.600.729.020	0.038268283968373944	3.826.828.396.837.390	0.0011235955056179776	11.235.955.056.179.700	0.11392917934794382	0.036701232715502845	0.027125309154273292	0.6930155371534037	0.2609155838295486	13.530.254.164.760.700	0.6736128159217155
AA10_1_XP	12	3104.0	0.003918697134200228	3.918.697.134.200.220	0.07063596927277267	7.063.596.927.277.260	0.13258903057534774	13.258.903.057.534.700	0.002512435929775045	2.512.435.929.775.040	0.36628078509239703	0.13558524903726007	0.03987998001008004	0.3670483621870394	0.7058678558821642	33.998.324.222.577.200	0.9557647627929399
AA10_1_XP	13	377.0	0.0004759500063123344	4.759.500.063.123.340	0.02461703412992342	24.617.034.129.923.400	0.04370483222197017	4.370.483.222.197.010	0.0011235955056179776	11.235.955.056.179.700	0.11075117134261103	0.04583758597929096	0.014423873855190953	0.48761217925503736	0.6853264946869685	3.177.897.036.502.060	0.949199971056684
AA10_1_XP	14	3702.0	0.00467365231662669	467.365.231.662.669	0.07714064394255603	7.714.064.394.255.600	0.14685182636488966	14.685.182.636.488.900	0.0015890040026663992	15.890.040.026.663.900	0.5439560528850237	0.16935660319224238	0.05205899731779326	0.19849000271189754	0.6926072185168988	32.531.668.283.660.500	0.9515827225691323
AA10_1_XP	15	163.0	0.00020578209821992175	20.578.209.821.992.100	0.016186720021430522	1.618.672.002.143.050	0.027176149713365898	271.761.497.133.659	0.0015890040026663992	15.890.040.026.663.900	0.07773456874615008	0.03145911773134161	0.010888040832215631	0.4279460952552591	0.6538987226152162	2.889.327.677.598.350	0.9381971572077059
AA10_1_XP	16	122.0	0.0001540209569498801	1.540.209.569.498.800	0.01400376996049776	1.400.376.996.049.770	0.016087439396939723	16.087.439.396.939.700	0.0015890040026663992	15.890.040.026.663.900	0.04649974866387667	0.014952812737479285	0.013626667960398735	0.8951348597379482	0.08868865011306959	109.731.981.295.314	0.411717893183258
AA10_1_XP	17	123.0	0.000155283423810125	155.283.423.810.125	0.014061045332297342	14.061.045.332.297.300	0.02071807743211885	2.071.807.743.211.880	0.0011235955056179776	11.235.955.056.179.700	0.05715736818549305	0.021514753578939148	0.010607004131462715	0.5972972500228855	0.5069892809813104	20.283.534.645.868.200	0.8700232358579135
AA10_1_XP	18	2758.0	0.003481883600555486	3.481.883.600.555.480	0.0665828197840261	665.828.197.840.261	0.1211661137355992	1.211.661.137.355.990	0.0011235955056179776	11.235.955.056.179.700	0.41524672866904533	0.11763583254108069	0.05502144757527949	0.253753284940537	0.5322730635151925	21.379.995.933.428.100	0.8838730185306807
AA10_1_XP	19	542.0	0.000684257038252746	684.257.038.252.746	0.02951648894883599	2.951.648.894.883.590	0.04034005184498032	40.340.051.844.980.300	0.0022471910112359553	2.247.191.011.235.950	0.12535791291564474	0.04031232367833491	0.02404702290958373	0.547174224876548	0.40348209392584977	16.763.956.116.276.100	0.802599768086754
AA10_1_XP	20	456.0	0.000575684888271683	575.684.888.271.683	0.02707369138211394	27.073.691.382.113.900	0.03975686744484075	3.975.686.744.484.070	0.0011235955056179776	11.235.955.056.179.700	0.12256546193335419	0.0395858797909858	0.021231653535941655	0.4815689537986848	0.4636558882095032	18.644.746.497.946.300	0.8439994038787368
AA10_1_XP	21	6144.0	0.007756596389344781	77.565.963.893.447.800	0.09937809243220437	9.937.809.243.220.430	0.12280132998312988	12.280.132.998.312.900	0.0011235955056179776	11.235.955.056.179.700	0.43327103266943034	0.11423836745421499	0.08989316274140792	0.5192323578303734	0.21310882898045846	12.708.237.642.371.000	0.617091796227672
AA10_1_XP	22	162.0	0.00020451963135967684	20.451.963.135.967.600	0.016136991117361322	16.136.991.117.361.300	0.02111044295287184	2.111.044.295.287.180	0.0015890040026663992	15.890.040.026.663.900	0.057429998171020326	0.020120532071068255	0.013897639533080295	0.7792328636939463	0.3092807146455133	1.447.766.149.292.880	0.7231229970339674
AA10_1_XP	23	140.0	0.00017674536043428863	17.674.536.043.428.800	0.015001306018257407	15.001.306.018.257.400	0.020990496283448772	2.099.049.628.344.870	0.0015890040026663992	15.890.040.026.663.900	0.053321173171590686	0.020883916721034304	0.011018510820231085	0.7811932715512766	0.4723925129842512	18.953.483.879.771.900	0.849488281052144
AA10_1_XP	24	481.0	0.0006072465597778059	6.072.465.597.778.050	0.02780594061191758	2.780.594.061.191.750	0.050248718595500896	502.487.185.955.009	0.0011235955056179776	11.235.955.056.179.700	0.17042836052486732	0.055052864827011314	0.019073730850001584	0.2627188259600012	0.6535379056124399	2.886.318.636.870.490	0.938063972846514
AA10_1_XP	25	153.0	0.00019315742961747257	19.315.742.961.747.200	0.015682336488813297	15.682.336.488.813.200	0.024019728456665113	24.019.728.456.665.100	0.0015890040026663992	15.890.040.026.663.900	0.07277477822662974	0.02499929556886108	0.01197642771218096	0.4583101761395335	0.5209293926226185	20.873.749.810.584.000	0.8777763685284918
AA10_1_XP	26	530.0	0.000669107435929807	6.691.074.359.298.060	0.029187909262264392	2.918.790.926.226.430	0.0552850094388429	55.285.009.438.842.900	0.0015890040026663992	15.890.040.026.663.900	0.16530886705733466	0.0621104359308286	0.02181294350442079	0.3076900280614208	0.6488038897567308	2.847.411.946.867.270	0.9363019236069087
AA10_1_XP	27	2748.0	0.0034692589319530367	34.692.589.319.530.300	0.06646200164822214	6.646.200.164.822.210	0.087105831205907	87.105.831.205.907	0.0011235955056179776	11.235.955.056.179.700	0.3192688520209746	0.08304961196168137	0.05920679179502722	0.42769431517845813	0.28709128921222526	14.027.041.399.101.200	0.7012568502930385
AA10_1_XP	28	344.0	0.00043428859992425205	434.288.599.924.252	0.02351496160428985	2.351.496.160.428.980	0.028712207503776718	28.712.207.503.776.700	0.002512435929775045	2.512.435.929.775.040	0.09106486203904775	0.029674706946060943	0.01993166150866134	0.6580920211258605	0.3283282781902218	14.888.225.416.213.100	0.7408489037051266
AA10_1_XP	29	149.0	0.0001881075621764929	1.881.075.621.764.920	0.01547598096492882	1.547.598.096.492.880	0.0216127910805296	216.127.910.805.296	0.0015890040026663992	15.890.040.026.663.900	0.05769577798305337	0.023508930917834573	0.01081462440278215	0.7101139616183353	0.5399780432134473	2.173.809.282.899.060	0.8879075398228529
AA10_1_XP	30	184.0	0.00023229390228506506	23.229.390.228.506.500	0.017197842376013062	17.197.842.376.013.000	0.024019728456665113	24.019.728.456.665.100	0.0015890040026663992	15.890.040.026.663.900	0.0649096096873039	0.024392884857779185	0.01304356404940565	0.69283477599835	0.46527177390230245	18.701.088.724.972.100	0.8450240968247057
AA10_1_XP	31	904.0	0.0011412700416614065	11.412.700.416.614.000	0.038119681901412156	3.811.968.190.141.210	0.05597716272845461	55.977.162.728.454.600	0.0015890040026663992	15.890.040.026.663.900	0.15415276347516105	0.054921016638102615	0.027869610982896063	0.603525538011116	0.4925510726332598	1.970.641.666.717.490	0.8616818357806697
AA10_1_XP	32	355.0	0.00044817573538694615	44.817.573.538.694.600	0.023887969132712437	2.388.796.913.271.240	0.032174878793879445	32.174.878.793.879.400	0.0015890040026663992	15.890.040.026.663.900	0.10168255582366105	0.029652769556191935	0.021362487980652087	0.5447099346087975	0.2795786599234781	13.880.765.940.300.700	0.6935366556731866
AA10_1_XP	33	156.0	0.00019694483019820733	19.694.483.019.820.700	0.015835338516732425	15.835.338.516.732.400	0.0211999576001272	211.999.576.001.272	0.0011235955056179776	11.235.955.056.179.700	0.055568364182826645	0.021161771063581587	0.01210879355747553	0.8014920604261141	0.4277986695398007	1.747.636.621.529.240	0.8201131857369309
AA10_1_XP	34	644.0	0.0008130286579977277	8.130.286.579.977.270	0.03217421698139159	32.174.216.981.391.500	0.037753477789688634	3.775.347.778.968.860	0.0015890040026663992	15.890.040.026.663.900	0.10795872036032049	0.038080897908633185	0.027280494994037462	0.8765975685208792	0.2836173385540681	139.590.201.412.974	0.6977075908857832
AA10_1_XP	35	2905.0	0.003667466229011489	3.667.466.229.011.480	0.06833420103987586	6.833.420.103.987.580	0.10498254945436475	10.498.254.945.436.400	0.0022471910112359553	2.247.191.011.235.950	0.332479368102863	0.10557305836432072	0.05024247739541289	0.41691410319767463	0.5240975474819365	21.012.709.531.309.700	0.8794980703147065
AA10_1_XP	36	249.0	0.00031435424820098475	3.143.542.482.009.840	0.02000620553390838	2.000.620.553.390.830	0.02719936727395552	2.719.936.727.395.550	0.0015890040026663992	15.890.040.026.663.900	0.0933120530502837	0.029133811979390235	0.016154095514548265	0.4536842556647647	0.44552070542722133	18.034.938.541.221.600	0.8321975197572231
AA10_1_XP	37	245.0	0.0003093043807600051	30.930.438.076.000.500	0.019844862532742834	19.844.862.532.742.800	0.030995762301424097	30.995.762.301.424.000	0.0011235955056179776	11.235.955.056.179.700	0.08959563524739057	0.03053932285699018	0.016069569955674743	0.4841971502149278	0.47380726053012134	19.004.443.143.922.200	0.8503653338002346
AA10_1_XP	38	129.0	0.0001628582249715945	16.285.822.497.159.400	0.014399914312912064	14.399.914.312.912.000	0.020657052034663188	20.657.052.034.663.100	0.0011235955056179776	11.235.955.056.179.700	0.05735014669701417	0.02137455555616106	0.010820879565025636	0.622229353205537	0.49374949403770896	19.753.066.677.912.300	0.8623864709125048
AA10_1_XP	39	198.0	0.00024996843832849393	24.996.843.832.849.300	0.01784011492719515	17.840.114.927.195.100	0.023887968118504833	23.887.968.118.504.800	0.0015890040026663992	15.890.040.026.663.900	0.0702549572298665	0.023774895767258747	0.01619433841407993	0.6364160057544319	0.3188471330174356	14.680.992.306.908.900	0.7321412239461954
AA10_1_XP	40	1719.0	0.0021701805327610153	21.701.805.327.610.100	0.05256576522343937	5.256.576.522.343.930	0.08072703346825194	8.072.703.346.825.190	0.0011235955056179776	11.235.955.056.179.700	0.24626136954582065	0.07132370829228825	0.04587840186262155	0.4496899136154868	0.35675804075400164	15.546.249.519.732.600	0.7656629688481541
AA10_1_XP	41	423.0	0.0005340234818836006	5.340.234.818.836.000	0.026075655599646235	26.075.655.599.646.200	0.046734009759742526	4.673.400.975.974.250	0.002512435929775045	2.512.435.929.775.040	0.16023614950029935	0.05393530616452863	0.0193164941300152	0.2613660759683875	0.6418580795464366	2.792.189.193.416.850	0.9336671595455382
AA10_1_XP	42	2379.0	0.0030034086605226617	30.034.086.605.226.600	0.06183897375909079	6.183.897.375.909.070	0.08517120745279652	8.517.120.745.279.650	0.0015890040026663992	15.890.040.026.663.900	0.3509622304268022	0.09365296048048102	0.054005456769504655	0.3064104198579999	0.4233449055701729	17.341.388.460.094.300	0.8169877000715048
AA10_1_XP	43	150.0	0.00018937002903673782	1.893.700.290.367.370	0.015527826942531932	15.527.826.942.531.900	0.019232857043397406	19.232.857.043.397.400	0.002512435929775045	2.512.435.929.775.040	0.05444476867720867	0.018571553445972003	0.013764170161316926	0.8028026472731893	0.258857359382489	13.492.679.346.674.900	0.6713475897465506
AA10_1_XP	44	448.0	0.0005655851533897236	5.655.851.533.897.230	0.02683515200648021	2.683.515.200.648.020	0.04494382022471911	44.943.820.224.719.100	0.0015890040026663992	15.890.040.026.663.900	0.11946730540202756	0.047108597320016425	0.01862331841977809	0.49797750878740465	0.6046726186036312	25.295.490.448.139.800	0.9185402884567938
AA10_1_XP	45	135.0	0.00017043302613306403	17.043.302.613.306.400	0.01473099007539882	1.473.099.007.539.880	0.024744624208477797	247.446.242.084.778	0.0011235955056179776	11.235.955.056.179.700	0.06145897169644382	0.024014208614881145	0.009997368434339475	0.5670130312723627	0.5836894484149564	24.020.529.775.011.400	0.9092224835753661
AA10_1_XP	46	175.0	0.00022093170054286078	2.209.317.005.428.600	0.016771970004050132	16.771.970.004.050.100	0.018152240922925295	18.152.240.922.925.200	0.0015890040026663992	15.890.040.026.663.900	0.05556836418282665	0.018522279395093846	0.0158406057285221	0.8991096831703199	0.14478097481253105	11.692.911.061.944.500	0.5182667449850465
AA10_1_XP	47	195.0	0.0002461810377477592	24.618.103.774.775.900	0.017704446685067196	17.704.446.685.067.100	0.022302733978965403	22.302.733.978.965.400	0.0011235955056179776	11.235.955.056.179.700	0.0702549572298665	0.02137201013074362	0.016602407745106584	0.6267733390005769	0.2231705092997297	128.728.377.587.539	0.6297109990927257
AA10_1_XP	48	626.0	0.0007903042545133192	7.903.042.545.133.190	0.0317213907201245	31.721.390.720.124.400	0.04370483222197017	4.370.483.222.197.010	0.002512435929775045	2.512.435.929.775.040	0.13031770343516505	0.04423216912947557	0.023495087712545576	0.5847865134163838	0.46882352425965823	18.826.134.922.602.100	0.8472612062522809
AA10_1_XP	49	1740.0	0.0021966923368261586	21.966.923.368.261.500	0.052885872885523585	5.288.587.288.552.350	0.06364947882367887	6.364.947.882.367.880	0.0015890040026663992	15.890.040.026.663.900	0.24890096775359308	0.057253573283749415	0.052784909723623104	0.4455802456899094	0.07805038714316681	10.846.579.748.553.800	0.38730983895730714
AA10_1_XP	50	537.0	0.0006779447039515214	6.779.447.039.515.210	0.029380027335161717	29.380.027.335.161.700	0.04740454631399773	4.740.454.631.399.770	0.002512435929775045	2.512.435.929.775.040	0.13752468496592135	0.05030094233454313	0.020230041699777494	0.45044608733524155	0.5978198268089914	24.864.477.830.066.100	0.9155605432149478
AA10_1_XP	51	1407.0	0.0017762908723646007	17.762.908.723.646.000	0.047556742756908084	47.556.742.756.908.000	0.06081963416954768	60.819.634.169.547.600	0.0011235955056179776	11.235.955.056.179.700	0.2003000306795043	0.05432449282302581	0.04474356203811117	0.5563677096228036	0.17636484552422182	12.141.298.177.546.500	0.5671200334247246
AA10_1_XP	52	2444.0	0.0030854690064385814	30.854.690.064.385.800	0.0626780755372428	62.678.075.537.242.800	0.10140410532466061	1.014.041.053.246.600	0.0015890040026663992	15.890.040.026.663.900	0.3484093338665301	0.1141625002061616	0.043406731663953244	0.3194121925009631	0.61978117520581	26.300.644.123.585.700	0.9248965592281793
AA10_1_XP	53	139.0	0.00017548289357404372	17.548.289.357.404.300	0.014947633910523245	14.947.633.910.523.200	0.01920000841644389	1.920.000.841.644.380	0.0022471910112359553	2.247.191.011.235.950	0.053048543186063404	0.02112706030203792	0.01107130476605811	0.7836059541720439	0.4759656758782399	19.082.719.470.254.500	0.8516971452002468
AA10_1_XP	54	1307.0	0.0016500441863401087	16.500.441.863.401.000	0.04583559215946252	4.583.559.215.946.250	0.06113020453364245	6.113.020.453.364.240	0.0015890040026663992	15.890.040.026.663.900	0.22293164373987615	0.05668040387885683	0.04206954887904743	0.41721700568961345	0.25777612719622145	13.473.023.930.400.700	0.6701520145759172
AA10_1_XP	55	208.0	0.0002625931069309431	26.259.310.693.094.300	0.018285073910688628	18.285.073.910.688.600	0.026517806115069546	26.517.806.115.069.500	0.0015890040026663992	15.890.040.026.663.900	0.08017453826890718	0.029916238816554655	0.013701293916499492	0.5133579012236348	0.5420114807708498	21.834.608.467.546.700	0.8889581071424515
AA10_1_XP	56	277.0	0.0003497033202878425	34.970.332.028.784.200	0.021101092301482105	21.101.092.301.482.100	0.03597260807546544	35.972.608.075.465.400	0.0011235955056179776	11.235.955.056.179.700	0.0978064350727556	0.03360455002240997	0.01588195272994341	0.4593828316531738	0.527386835432935	2.115.895.355.805.510	0.881269990796183
AA10_1_XP	57	236.0	0.00029794217901780084	29.794.217.901.780.000	0.019476954699593752	1.947.695.469.959.370	0.029407308602926743	29.407.308.602.926.700	0.0011235955056179776	11.235.955.056.179.700	0.10055896031804308	0.032905023636972584	0.018375283819762278	0.37025446514090493	0.441566004556352	17.907.219.262.422.400	0.8295489574056757
AA10_1_XP	58	1129.0	0.0014253250852165134	14.253.250.852.165.100	0.0426002378232878	426.002.378.232.878	0.06470193280399088	6.470.193.280.399.080	0.0015890040026663992	15.890.040.026.663.900	0.2680420170861018	0.0621894235952679	0.04430607752456409	0.24929756567097308	0.2875624991652854	14.036.318.958.903.300	0.7017355680057739
AA10_1_XP	59	1720.0	0.0021714429996212603	21.714.429.996.212.600	0.05258105263548962	5.258.105.263.548.960	0.1097966121903528	1.097.966.121.903.520	0.0011235955056179776	11.235.955.056.179.700	0.3382171228419622	0.11798833368603283	0.02888711833741956	0.2385432413224993	0.7551697067416153	4.084.461.880.477.500	0.9695659479906529
AA10_1_XP	60	876.0	0.001105920969574549	1.105.920.969.574.540	0.03752468936332676	3.752.468.936.332.670	0.0647506945358378	6.475.069.453.583.780	0.0011235955056179776	11.235.955.056.179.700	0.18511495357190716	0.06298575056562936	0.025595148353389288	0.4055561130433399	0.5936358918717675	246.084.725.495.599	0.9137112298889327
AA10_1_XP	61	132.0	0.00016664562555232927	16.664.562.555.232.900	0.014566392841412527	14.566.392.841.412.500	0.018152240922925295	18.152.240.922.925.200	0.0011235955056179776	11.235.955.056.179.700	0.049484978157688334	0.018656157996138137	0.011587210051553075	0.8551789772418881	0.3789069510479247	1.610.064.710.412.110	0.7837368337289086
AA10_1_XP	62	889.0	0.0011223330387577328	11.223.330.387.577.300	0.03780210056741725	3.780.210.056.741.720	0.06545847938709892	6.545.847.938.709.890	0.0015890040026663992	15.890.040.026.663.900	0.18259513257514393	0.062292657256104396	0.026654597932732966	0.4230125174953531	0.5721069046204328	23.370.323.354.083.000	0.9038293527688137
AA10_1_XP	63	178.0	0.00022471910112359554	22.471.910.112.359.500	0.01691511885881686	1.691.511.885.881.680	0.02524966860027442	2.524.966.860.027.440	0.0011235955056179776	11.235.955.056.179.700	0.06444420119025548	0.02453997168300845	0.012671684866332604	0.6799581183619	0.4836308276954322	19.365.989.560.085.000	0.8563660887106026
AA10_1_XP	64	1197.0	0.0015111728317131678	15.111.728.317.131.600	0.04386439339904999	4.386.439.339.904.990	0.05615729887460585	5.615.729.887.460.580	0.002512435929775045	2.512.435.929.775.040	0.19720187414817764	0.05355611807640415	0.03899023897409942	0.4883170913454812	0.2719741390054591	13.735.775.795.572.900	0.6855496668536549
AA10_1_XP	65	141.0	0.00017800782729453354	17.800.782.729.453.300	0.015054786779751727	15.054.786.779.751.700	0.017442892917146097	17.442.892.917.146.000	0.0011235955056179776	11.235.955.056.179.700	0.04855416116359149	0.018331484466874222	0.012432528758732898	0.9488467018569819	0.32179367245467705	14.744.775.437.577.600	0.7348715379421672
AA10_1_XP	66	710.0	0.0008963514707738923	8.963.514.707.738.920	0.033782689925031785	3.378.268.992.503.170	0.05587558094002857	5.587.558.094.002.850	0.0011235955056179776	11.235.955.056.179.700	0.16879943078519782	0.05603471753590166	0.024489020350846456	0.3953176853803367	0.5629670063892755	22.881.567.630.354.300	0.8994454749987064
AA10_1_XP	67	275.0	0.0003471783865673527	3.471.783.865.673.520	0.021024777070278403	21.024.777.070.278.400	0.03488578583429219	3.488.578.583.429.210	0.0011235955056179776	11.235.955.056.179.700	0.10055896031804308	0.03519524135885165	0.01612962557486822	0.4314405843802918	0.5417100451049586	21.820.246.970.698.300	0.8888027437189316
AA10_1_XP	68	274.0	0.00034591591970710775	3.459.159.197.071.070	0.020986515387851387	20.986.515.387.851.300	0.02562191966514917	25.621.919.665.149.100	0.0011235955056179776	11.235.955.056.179.700	0.07304740821215704	0.026114008306922617	0.017272329934941807	0.8146494915377578	0.33857990194622667	15.118.984.181.800.500	0.75001563576404
AA10_1_XP	69	287.0	0.00036232798889029166	36.232.798.889.029.100	0.021478601528486022	2.147.860.152.848.600	0.029854674731654887	2.985.467.473.165.480	0.0015890040026663992	15.890.040.026.663.900	0.08532710729994865	0.03168910256240526	0.015674003659310383	0.6253709480663825	0.5053819012878761	20.217.618.453.586.200	0.8691104282117456
AA10_1_XP	70	4126.0	0.005208938265370535	5.208.938.265.370.530	0.08143848098751566	8.143.848.098.751.560	0.10626742711146628	10.626.742.711.146.600	0.0015890040026663992	15.890.040.026.663.900	0.39189077747308626	0.09486018463097763	0.08038481489449883	0.4262152532412653	0.1525968960822759	1.180.075.922.989.640	0.5309500724838511
AA10_1_XP	71	125.0	0.00015780835753061485	15.780.835.753.061.400	0.014174901809102023	14.174.901.809.102.000	0.016359797504001166	16.359.797.504.001.100	0.0015890040026663992	15.890.040.026.663.900	0.04564878314378598	0.015725570812080716	0.012966757404489862	0.951659206963674	0.1754348659618432	12.127.604.706.042.800	0.5657670366225276
AA10_1_XP	72	240.0	0.0003029920464587805	30.299.204.645.878.000	0.01964132010053176	1.964.132.010.053.170	0.02719936727395552	2.719.936.727.395.550	0.0015890040026663992	15.890.040.026.663.900	0.06998232724433923	0.025925352800673478	0.015180745087376341	0.7774354338562616	0.4144440307488513	17.077.786.796.006.400	0.8106319799232867
AA10_1_XP	73	131.0	0.00016538315869208436	16.538.315.869.208.400	0.014511112213747526	14.511.112.213.747.500	0.018428336479614303	18.428.336.479.614.300	0.0015890040026663992	15.890.040.026.663.900	0.04932527520967603	0.017666602531662447	0.012386924825918015	0.8542050059998595	0.2988507663701657	142.622.989.805.326	0.7130145525725937
AA10_1_XP	74	243.0	0.00030677944703951524	3.067.794.470.395.150	0.01976369711067991	1.976.369.711.067.990	0.028800012624665836	28.800.012.624.665.800	0.0011235955056179776	11.235.955.056.179.700	0.08982148932242054	0.0275854707741279	0.016468645026385058	0.47783242914248436	0.402995687069049	16.750.297.750.623.700	0.8022380259884487
AA10_1_XP	75	804.0	0.0010150233556369148	10.150.233.556.369.100	0.0359495184283003	35.949.518.428.300.200	0.04406443045197209	4.406.443.045.197.200	0.0015890040026663992	15.890.040.026.663.900	0.1296595164265955	0.04189547333215713	0.032271899808788015	0.7587122644222085	0.22970437514982034	12.982.028.817.760.600	0.6376869532432597
AA10_1_XP	76	143.0	0.0001805327610150234	1.805.327.610.150.230	0.015161182356417665	15.161.182.356.417.600	0.027152912300212523	27.152.912.300.212.500	0.0011235955056179776	11.235.955.056.179.700	0.06703702348753063	0.026209671575462626	0.010665821193937532	0.5048198719565119	0.5930578083274105	24.573.514.874.185.400	0.9134539138000939
AA10_1_XP	77	193.0	0.00024365610402726933	24.365.610.402.726.900	0.017613420649142057	17.613.420.649.142.000	0.02313624750783596	2.313.624.750.783.590	0.0022471910112359553	2.247.191.011.235.950	0.07025495722986651	0.02278310943867735	0.01616034903282545	0.6203448944980067	0.29068729286832484	14.098.154.311.147.300	0.7048939519541464
AA10_1_XP	78	123.0	0.000155283423810125	155.283.423.810.125	0.014061045332297342	14.061.045.332.297.300	0.01620472483354602	1.620.472.483.354.600	0.0011235955056179776	11.235.955.056.179.700	0.04762334416949465	0.015925699149576464	0.012900931205519571	0.8603896640308459	0.18992999400829036	12.344.612.102.700.500	0.5863331692754484
AA10_1_XP	79	234.0	0.00029541724529731097	29.541.724.529.731.000	0.019394249635117728	19.394.249.635.117.700	0.03181978035619393	31.819.780.356.193.900	0.0011235955056179776	11.235.955.056.179.700	0.08726859276214849	0.02967293286210049	0.015160052542335345	0.4874496494572423	0.4890949063650396	19.573.106.873.631.900	0.8596371241970954
AA10_1_XP	80	203.0	0.0002562807726297185	2.562.807.726.297.180	0.01806396452242526	18.063.964.522.425.200	0.01991016308614534	1.991.016.308.614.530	0.0022471910112359553	2.247.191.011.235.950	0.05913192921120171	0.019779581242782097	0.016783595364450312	0.9210469993108078	0.15146862016732898	11.785.067.986.492.100	0.5291450627562007
AA10_1_XP	81	352.0	0.0004443883348062114	4.443.883.348.062.110	0.023786819902926866	23.786.819.902.926.800	0.028112350568981585	28.112.350.568.981.500	0.0015890040026663992	15.890.040.026.663.900	0.09323220157627754	0.025748211755745022	0.023839172624921943	0.6424519250070957	0.07414259090816777	10.800.799.239.495.100	0.37787307132125675
AA10_1_XP	82	948.0	0.001196818583512183	11.968.185.835.121.800	0.03903635162770253	3.903.635.162.770.250	0.061305496025634794	61.305.496.025.634.700	0.0015890040026663992	15.890.040.026.663.900	0.19022759686594554	0.05701949483974599	0.03061822866328226	0.41561493462827975	0.4630217480997477	18.622.728.135.845.500	0.8435960863980754
AA10_1_XP	83	144.0	0.0001817952278752683	1.817.952.278.752.680	0.015214101129377698	15.214.101.129.377.600	0.018530811800528815	18.530.811.800.528.800	0.0015890040026663992	15.890.040.026.663.900	0.052390356177493845	0.01910985667204923	0.012563010779934243	0.8323186781348109	0.3425900049627605	15.211.207.732.601.500	0.7535330771937861
AA10_1_XP	84	1124.0	0.0014190127509152888	14.190.127.509.152.800	0.04250580135638867	4.250.580.135.638.860	0.04780235367681494	47.802.353.676.814.900	0.0022471910112359553	2.247.191.011.235.950	0.1608144850348628	0.04422192540078943	0.043100596640498076	0.6895183576184388	0.025356850705359313	10.260.165.484.400.200	0.22376490237082458
AA10_1_XP	85	126.0	0.00015907082439085976	15.907.082.439.085.900	0.014231488468465458	14.231.488.468.465.400	0.020255906041932524	20.255.906.041.932.500	0.0015890040026663992	15.890.040.026.663.900	0.05052872218930016	0.021686737020556415	0.009704517584941222	0.7829314965845372	0.5525137056929077	22.347.053.143.793.900	0.894290789624553
AA10_1_XP	86	201.0	0.0002537558389092287	2.537.558.389.092.280	0.01797475921415015	17.974.759.214.150.100	0.024744624208477797	247.446.242.084.778	0.0015890040026663992	15.890.040.026.663.900	0.07544745199791104	0.02673021469224073	0.014678255750141747	0.560191807629393	0.4508740045996501	18.210.756.882.324.100	0.8357395773658054
AA10_1_XP	87	272.0	0.00034339098598661793	3.433.909.859.866.170	0.0209097819850844	20.909.781.985.084.300	0.028424967731850603	28.424.967.731.850.600	0.0011235955056179776	11.235.955.056.179.700	0.1055187508375634	0.0266280712386098	0.022693809912825512	0.38756046851406173	0.14774864054290726	11.733.627.513.800.900	0.5231325074047084
AA10_1_XP	88	137.0	0.00017295795985355388	1.729.579.598.535.530	0.014839707344225543	14.839.707.344.225.500	0.020224719101123598	20.224.719.101.123.500	0.0022471910112359553	2.247.191.011.235.950	0.060335376190825844	0.020666881637319022	0.011830697349603354	0.597044041011111	0.4275528569225371	17.468.861.747.200.300	0.8199416249846392
AA10_1_XP	89	276.0	0.00034844085342759757	3.484.408.534.275.970	0.02106296924902294	21.062.969.249.022.900	0.03213561718219122	3.213.561.718.219.120	0.0015890040026663992	15.890.040.026.663.900	0.10865683310589312	0.027162502972768423	0.021166794971451148	0.370872683574969	0.2207347388908979	12.832.600.783.162.500	0.6266942259416173
AA10_1_XP	90	266.0	0.0003358161848251484	3.358.161.848.251.480	0.020677873350068456	20.677.873.350.068.400	0.029685044524995298	296.850.445.249.953	0.0011235955056179776	11.235.955.056.179.700	0.08153083802304935	0.03160728282131593	0.014693002163755256	0.6348449580854959	0.5351387132257284	21.511.793.484.441.700	0.8853835237108089
AA10_1_XP	91	470.0	0.0005933594243151118	5.933.594.243.151.110	0.027486154392335267	27.486.154.392.335.200	0.033406896061389905	3.340.689.606.138.990	0.0011235955056179776	11.235.955.056.179.700	0.11485999634204067	0.03262393823574713	0.025316303830755095	0.5651843301483869	0.22399608386288616	12.886.532.905.373.900	0.6307280889098433
AA10_1_XP	92	194.0	0.00024491857088751424	24.491.857.088.751.400	0.017658992318193168	17.658.992.318.193.100	0.019622751906261775	19.622.751.906.261.700	0.0022471910112359553	2.247.191.011.235.950	0.056884738199965756	0.019544369429343202	0.0162592957027007	0.9511303792020069	0.16808287105494502	1.202.042.805.956.030	0.554899892384038
AA10_1_XP	93	122.0	0.0001540209569498801	1.540.209.569.498.800	0.01400376996049776	1.400.376.996.049.770	0.017150941036487358	17.150.941.036.487.300	0.0015890040026663992	15.890.040.026.663.900	0.046692527175397805	0.01712975514127003	0.01177926628675463	0.8877586670984531	0.3123505742136782	1.454.229.382.735.980	0.7260428824909323
AA10_1_XP	94	294.0	0.0003711652569120061	3.711.652.569.120.060	0.021738957719544708	21.738.957.719.544.700	0.027152912300212523	27.152.912.300.212.500	0.0015890040026663992	15.890.040.026.663.900	0.07765471727214393	0.027880750767409264	0.01751203396393769	0.7734664767705517	0.37189517922135407	1.592.090.948.705.540	0.7781287387795319
AA10_1_XP	95	134.0	0.00016917055927281912	1.691.705.592.728.190	0.014676329441352734	14.676.329.441.352.700	0.022916941634124877	2.291.694.163.412.480	0.0011235955056179776	11.235.955.056.179.700	0.06502253672481889	0.02428760271572583	0.010848036281629019	0.5028133869297051	0.5533508840456662	22.388.939.422.019.100	0.894709208188455
AA10_1_XP	96	172.0	0.00021714429996212603	217.144.299.962.126	0.01662758880973465	1.662.758.880.973.460	0.01991016308614534	1.991.016.308.614.530	0.0011235955056179776	11.235.955.056.179.700	0.06181145315597727	0.0205691871669691	0.014619923407056232	0.7142008950600589	0.28923183554216747	1.406.928.517.631.040	0.7034263404175619
AA10_1_XP	97	643.0	0.0008117661911374828	8.117.661.911.374.820	0.03214922729452896	32.149.227.294.528.900	0.045502149958014805	45.502.149.958.014.800	0.0022471910112359553	2.247.191.011.235.950	0.13349571144049788	0.04368172585613966	0.026429074811136984	0.5724086595916861	0.39496266932817947	16.527.905.788.715.900	0.7961971040474325
AA10_1_XP	98	131.0	0.00016538315869208436	16.538.315.869.208.400	0.014511112213747526	14.511.112.213.747.500	0.021816278470727642	21.816.278.470.727.600	0.0015890040026663992	15.890.040.026.663.900	0.053321173171590686	0.023321674986522288	0.009153991279446015	0.7309737040944089	0.6074899729656573	2.547.705.615.460.630	0.9197477255625586
AA10_1_XP	99	654.0	0.0008256533266001769	8.256.533.266.001.760	0.03242305453947055	3.242.305.453.947.050	0.0537684769168782	537.684.769.168.782	0.0015890040026663992	15.890.040.026.663.900	0.1501568655132464	0.05647078316662955	0.022297366504512754	0.46016884405279523	0.6051521644614094	2.532.621.202.382.820	0.9187465302086806
AA10_1_XP	100	202.0	0.0002550183057694736	25.501.830.576.947.300	0.01801941706984599	1.801.941.706.984.590	0.020990496283448772	2.099.049.628.344.870	0.0022471910112359553	2.247.191.011.235.950	0.06076085895087118	0.018940789765770735	0.017847746927170973	0.8680273531811523	0.0577084087895362	1.061.242.623.119.880	0.334793305091443
AA10_1_XP	101	179.0	0.00022598156798384045	22.598.156.798.384.000	0.01696256669075418	1.696.256.669.075.410	0.024871846765369278	24.871.846.765.369.200	0.0011235955056179776	11.235.955.056.179.700	0.0680876176926367	0.025728694217845467	0.01191409156432132	0.6125571362782534	0.5369336872114681	21.595.179.186.715.500	0.8863236372569748
AA10_1_XP	102	1049.0	0.0013243277363969197	13.243.277.363.969.100	0.04106320060796726	4.106.320.060.796.720	0.05228040505227795	5.228.040.505.227.790	0.0015890040026663992	15.890.040.026.663.900	0.1484480842995708	0.050820092525221884	0.033745484701387746	0.7551898495341697	0.3359814391396484	15.059.819.995.156.800	0.7477160897245342
AA10_1_XP	103	1392.0	0.001757353869460927	1.757.353.869.460.920	0.047302562728577476	4.730.256.272.857.740	0.06845638746843963	6.845.638.746.843.960	0.0011235955056179776	11.235.955.056.179.700	0.24447958703163308	0.062475051645986865	0.0459338905469305	0.36947399748426263	0.2647642645065168	13.601.079.922.058.000	0.6778114879915778
AA10_1_XP	104	356.0	0.0004494382022471911	4.494.382.022.471.910	0.023921590499291715	23.921.590.499.291.700	0.05077358888851687	5.077.358.888.851.680	0.0011235955056179776	11.235.955.056.179.700	0.11749274437631889	0.053871417471172314	0.011053878917606438	0.4091266336869919	0.7948099486425878	487.353.062.872.498	0.9787221479173457
AA10_1_XP	105	3195.0	0.004033581618482516	40.335.816.184.825.100	0.0716639073981373	716.639.073.981.373	0.0924494491268504	924.494.491.268.504	0.0015890040026663992	15.890.040.026.663.900	0.34147498232130113	0.0819617026885007	0.06895626107981034	0.4346932843913377	0.15867705504018315	11.886.042.167.169.900	0.5405327948276045
AA10_1_XP	106	275.0	0.0003471783865673527	3.471.783.865.673.520	0.021024777070278403	21.024.777.070.278.400	0.03658161931707799	36.581.619.317.077.900	0.0011235955056179776	11.235.955.056.179.700	0.11857641414493379	0.0369657093733099	0.018571686138915074	0.31028867083169154	0.4975969228302092	19.904.336.685.860.700	0.8646335339612531
AA10_1_XP	107	152.0	0.00019189496275722766	19.189.496.275.722.700	0.015631003007420336	15.631.003.007.420.300	0.02562191966514917	25.621.919.665.149.100	0.0015890040026663992	15.890.040.026.663.900	0.06502253672481889	0.02499371828206451	0.011050634625574603	0.5703554836814566	0.5578635199107393	2.261.745.060.706.400	0.8969477872063005
AA10_1_XP	108	574.0	0.0007246559777805833	7.246.559.777.805.830	0.030375329582392422	3.037.532.958.239.240	0.03623486628448786	36.234.866.284.487.800	0.0011235955056179776	11.235.955.056.179.700	0.1383425749225032	0.035229921005265716	0.029296964701755503	0.4758061306817678	0.1684067444438332	12.025.109.551.077.300	0.5553851432235974
AA10_1_XP	109	290.0	0.0003661153894710264	36.611.538.947.102.600	0.02159056719520417	2.159.056.719.520.410	0.034246630683434094	3.424.663.068.343.400	0.0015890040026663992	15.890.040.026.663.900	0.1046677853174727	0.030057430311988424	0.020783790093584345	0.4199540546423022	0.3085307067885069	14.461.958.178.295.200	0.7224058530670957
AA10_1_XP	110	7878.0	0.00994571392500947	994.571.392.500.947	0.11253122353349415	11.253.122.353.349.400	0.19044860959018975	19.044.860.959.018.900	0.0011235955056179776	11.235.955.056.179.700	0.8539828860920475	0.2157705998784691	0.10132879944975784	0.17137500965627614	0.5303864404750676	21.294.104.050.394.400	0.8828720772061617
AA10_1_XP	111	372.0	0.0004696376720111098	4.696.376.720.111.090	0.02445324632235784	2.445.324.632.235.780	0.03932584269662922	39.325.842.696.629.200	0.0011235955056179776	11.235.955.056.179.700	0.1045080823694604	0.0402313254536437	0.01787404178207639	0.5403473585932292	0.5557182971097572	22.508.241.809.072.300	0.8958871404797293
AA10_1_XP	112	171.0	0.00021588183310188112	2.158.818.331.018.810	0.016579182334941354	16.579.182.334.941.300	0.024871846765369278	24.871.846.765.369.200	0.0015890040026663992	15.890.040.026.663.900	0.06455712822777046	0.026551520859653555	0.01113012021229295	0.650934897563153	0.5808104450541756	23.855.556.232.293.000	0.9078987372082427
AA10_1_XP	113	267.0	0.0003370786516853933	3.370.786.516.853.930	0.020716705071315098	20.716.705.071.315.000	0.03266166708707558	3.266.166.708.707.550	0.0011235955056179776	11.235.955.056.179.700	0.1057514550860876	0.03832022578747682	0.01668656360240396	0.37876375077514796	0.5645494445949432	22.964.719.819.218.000	0.9002126492098562
AA10_1_XP	114	250.0	0.0003156167150612297	3.156.167.150.612.290	0.020046338383739003	20.046.338.383.739.000	0.027636795227525494	27.636.795.227.525.400	0.0011235955056179776	11.235.955.056.179.700	0.07025495722986651	0.026026246024603843	0.015863128175219884	0.8035555628212522	0.39049495804259604	16.406.755.172.829.000	0.7927821919219069
AA10_1_XP	115	356.0	0.0004494382022471911	4.494.382.022.471.910	0.023921590499291715	23.921.590.499.291.700	0.03658161931707799	36.581.619.317.077.900	0.0015890040026663992	15.890.040.026.663.900	0.10598415933461182	0.035936644244047106	0.017694687833520684	0.5028030807599504	0.5076143528217216	20.309.284.109.533.100	0.8703771449508702
AA10_1_XP	116	437.0	0.0005516980179270295	5.516.980.179.270.290	0.026503655090887042	2.650.365.509.088.700	0.054236037690549084	5.423.603.769.054.900	0.0011235955056179776	11.235.955.056.179.700	0.18569328910647057	0.061051670784617276	0.01979511385640045	0.20105684818626351	0.675764584293931	3.084.178.814.403.590	0.9459764242315517
AA10_1_XP	117	1810.0	0.002285065017043303	2.285.065.017.043.300	0.05393918002704956	5.393.918.002.704.950	0.10919706724547715	10.919.706.724.547.700	0.0011235955056179776	11.235.955.056.179.700	0.46431307424018264	0.10878674476359683	0.06885128357406367	0.13319459449232463	0.36709859529592903	1.580.024.933.690.220	0.7742324017526092
AA10_1_XP	118	366.0	0.0004620628708496403	4.620.628.708.496.400	0.02425524106908893	24.255.241.069.088.900	0.03035787884518269	3.035.787.884.518.260	0.0015890040026663992	15.890.040.026.663.900	0.08877774529080872	0.029458765217924388	0.02159192554998719	0.7367204313226137	0.2670458048645762	13.643.417.373.649.500	0.6802779930538566
AA10_1_XP	119	145.0	0.0001830576947355132	18.305.769.473.551.300	0.015266836473392687	15.266.836.473.392.600	0.01965489402756843	19.654.894.027.568.400	0.0015890040026663992	15.890.040.026.663.900	0.055568364182826645	0.019084277910832028	0.013081578067273744	0.7449765946268369	0.31453638809940077	1.458.866.645.345.730	0.7281068855327386
AA10_1_XP	120	261.0	0.0003295038505239238	3.295.038.505.239.230	0.020482610493527523	20.482.610.493.527.500	0.034704371261753936	34.704.371.261.753.900	0.0015890040026663992	15.890.040.026.663.900	0.09416301857037439	0.03621120713294242	0.013197480749530812	0.46699218597499015	0.6355415410185354	27.437.969.276.242.100	0.9312196473855436
AA10_1_XP	121	268.0	0.00033834111854563824	3.383.411.185.456.380	0.020755464141816587	2.075.546.414.181.650	0.03668500610632474	3.668.500.610.632.470	0.0011235955056179776	11.235.955.056.179.700	0.10490048956599692	0.04024125558572589	0.013371221903982093	0.3863755307958079	0.6677235411927593	30.095.421.252.220.400	0.9431820370016173
AA10_1_XP	122	2291.0	0.002892311576821109	2.892.311.576.821.100	0.060684474746873676	60.684.474.746.873.600	0.07392711977346508	7.392.711.977.346.500	0.0015890040026663992	15.890.040.026.663.900	0.24331606578901205	0.06684778613947241	0.057835534645620024	0.6139222429775558	0.13481750128641612	11.558.255.067.420.700	0.5014571207189297
AA10_1_XP	123	279.0	0.00035222825400833233	3.522.282.540.083.320	0.021177132520160284	21.177.132.520.160.200	0.028646177042656096	28.646.177.042.656.000	0.0011235955056179776	11.235.955.056.179.700	0.08466892029137908	0.02881382738559249	0.01754864995977875	0.6174275594956972	0.3909642851350793	16.419.398.330.716.800	0.7931427979998148
AA10_1_XP	124	416.0	0.0005251862138618862	5.251.862.138.618.860	0.025858999513490303	25.858.999.513.490.300	0.03866213603165226	3.866.213.603.165.220	0.0015890040026663992	15.890.040.026.663.900	0.11908174837898529	0.03989640966693734	0.01903380171361471	0.4654068558565421	0.5229194337908492	20.960.820.264.508.500	0.8788595640633127
AA10_1_XP	125	1253.0	0.0015818709758868832	15.818.709.758.868.800	0.04487873306108343	4.487.873.306.108.340	0.07233896001267359	723.389.600.126.736	0.0011235955056179776	11.235.955.056.179.700	0.24091602200325804	0.06584065551123765	0.03700004037279223	0.3424913084747447	0.4380365735198811	1.779.475.234.293.340	0.8271620804284515
AA10_1_XP	126	330.0	0.0004166140638808232	4.166.140.638.808.230	0.02303148933581772	2.303.148.933.581.770	0.02623060119085113	2.623.060.119.085.110	0.0015890040026663992	15.890.040.026.663.900	0.07831290428071348	0.026227518219139732	0.020837249589456482	0.8536446639478107	0.20551958384494273	12.586.842.666.803.100	0.6072897729635229
AA10_1_XP	127	647.0	0.0008168160585784624	8.168.160.585.784.620	0.03224906985568439	3.224.906.985.568.430	0.042785242167774774	42.785.242.167.774.700	0.0011235955056179776	11.235.955.056.179.700	0.12795758538641414	0.040133181344079887	0.027457715760182803	0.6269054697318961	0.3158350561652363	14.616.358.365.206.000	0.7293273130958242
AA10_1_XP	128	200.0	0.00025249337204898375	25.249.337.204.898.300	0.01792999013040147	1.792.999.013.040.140	0.02090008453678458	20.900.084.536.784.500	0.002512435929775045	2.512.435.929.775.040	0.06165175020796495	0.019932593713822656	0.016690961193326692	0.8347742155519108	0.16262973936241865	11.942.148.497.590.400	0.5466361190039942
AA10_1_XP	129	559.0	0.0007057189748769096	7.057.189.748.769.090	0.02997581202041476	2.997.581.202.041.470	0.03597260807546544	35.972.608.075.465.400	0.0015890040026663992	15.890.040.026.663.900	0.12368905743897217	0.03690563134385103	0.0272534958347309	0.5796676961065762	0.26153557486094337	13.541.613.731.923.400	0.674292438637749
AA10_1_XP	130	213.0	0.0002689054412321677	26.890.544.123.216.700	0.01850354132514242	18.503.541.325.142.400	0.02316351475066102	2.316.351.475.066.100	0.0011235955056179776	11.235.955.056.179.700	0.06324075421063136	0.023324562521504787	0.014800505825753903	0.8449195766823191	0.3654540867761987	1.575.930.092.937.660	0.7728851687094092
AA10_1_XP	131	14192.0	0.017916929680595887	17.916.929.680.595.800	0.1510382183077311	15.103.821.830.773.100	0.199902134874374	19.990.213.487.437.300	0.0011235955056179776	11.235.955.056.179.700	0.7899710178353316	0.17343637307618434	0.14260950116473586	0.3607872126869029	0.17774167762322468	12.161.628.198.659.600	0.5691144448018617
AA10_1_XP	132	232.0	0.00029289231157682115	29.289.231.157.682.100	0.0193111903685014	193.111.903.685.014	0.022132264723137313	2.213.226.472.313.730	0.0022471910112359553	2.247.191.011.235.950	0.06866595322720011	0.023060530464984186	0.01763192901471492	0.7806114710312758	0.2354066164484906	13.078.847.156.053.500	0.6445129617232337
AA10_1_XP	133	2734.0	0.0034515843959096078	3.451.584.395.909.600	0.0662924863379172	6.629.248.633.791.720	0.11725299189388373	11.725.299.189.388.300	0.0015890040026663992	15.890.040.026.663.900	0.34588266269627266	0.10737669821977427	0.047489977311226526	0.3625523910819162	0.5577254832885068	22.610.391.560.324.100	0.896879730993858
AA10_1_XP	134	194.0	0.00024491857088751424	24.491.857.088.751.400	0.017658992318193168	17.658.992.318.193.100	0.029748769201963433	29.748.769.201.963.400	0.0011235955056179776	11.235.955.056.179.700	0.08850511530528145	0.02558963523972011	0.018067708463483084	0.39291158685307803	0.29394427492899655	14.163.188.038.726.400	0.7081562773106369
AA10_1_XP	135	250.0	0.0003156167150612297	3.156.167.150.612.290	0.020046338383739003	20.046.338.383.739.000	0.03570842377993417	3.570.842.377.993.410	0.0011235955056179776	11.235.955.056.179.700	0.09803913932127982	0.036742255948724045	0.014694841397251825	0.41263957690194597	0.6000560929693775	25.003.506.302.283.300	0.9165396179266234
AA10_1_XP	136	179.0	0.00022598156798384045	22.598.156.798.384.000	0.01696256669075418	1.696.256.669.075.410	0.022160767329568565	22.160.767.329.568.500	0.0015890040026663992	15.890.040.026.663.900	0.05913192921120171	0.0224957612716142	0.012998372683635087	0.8121547432346533	0.4221856941540001	1.730.659.815.588.780	0.8161682595884903
AA10_1_XP	137	1038.0	0.0013104406009342257	13.104.406.009.342.200	0.04084733521462528	4.084.733.521.462.520	0.060476164677743326	6.047.616.467.774.330	0.0015890040026663992	15.890.040.026.663.900	0.16139282056942617	0.06006756341234881	0.028952453777821185	0.6322062443701079	0.5180018610199015	20.746.968.071.619.200	0.876172239927585
AA10_1_XP	138	128.0	0.0001615957581113496	1.615.957.581.113.490	0.014343992104321177	14.343.992.104.321.100	0.01811743314224393	18.117.433.142.243.900	0.0015890040026663992	15.890.040.026.663.900	0.049484978157688334	0.018448236698332024	0.01155494166087378	0.8292644627800126	0.3736560382533195	15.965.668.403.848.000	0.7795468180830916
AA10_1_XP	139	2337.0	0.002950385052392375	2.950.385.052.392.370	0.06129067564402841	6.129.067.564.402.840	0.13226012556909808	13.226.012.556.909.800	0.0022471910112359553	2.247.191.011.235.950	0.4688473819996576	0.13508119439602756	0.04629394440908905	0.16866523375413772	0.6572880139528108	2.917.902.030.605.680	0.9394405221298425
AA10_1_XP	140	252.0	0.0003181416487817195	31.814.164.878.171.900	0.020126364004860158	20.126.364.004.860.100	0.02316351475066102	2.316.351.475.066.100	0.0011235955056179776	11.235.955.056.179.700	0.07474933925233843	0.021545599015192395	0.02072119260226982	0.7155099465079506	0.038263332216535884	10.397.856.643.073.800	0.2739755132137882
AA10_1_XP	141	686.0	0.0008660522661280142	8.660.522.661.280.140	0.0332068064264194	332.068.064.264.194	0.0432255821610592	432.255.821.610.592	0.0015890040026663992	15.890.040.026.663.900	0.15496380325824868	0.04346417408237358	0.02873029635872377	0.4532036856516006	0.3389890187658018	1.512.834.171.276.340	0.7503762274271503
AA10_1_XP	142	588.0	0.0007423305138240122	7.423.305.138.240.120	0.030743528838835413	30.743.528.838.835.400	0.07875595015224746	7.875.595.015.224.740	0.0015890040026663992	15.890.040.026.663.900	0.17891864050925385	0.08744687886493864	0.012326371969843842	0.29140432795209503	0.8590416018291301	70.942.917.412.256.600	0.9900155200728433
AA10_1_XP	143	195.0	0.0002461810377477592	24.618.103.774.775.900	0.017704446685067196	17.704.446.685.067.100	0.03380136844155354	3.380.136.844.155.350	0.0011235955056179776	11.235.955.056.179.700	0.08714881555113925	0.03708442066159623	0.009998632406171534	0.40732539206472007	0.730381863116824	37.089.492.997.768.600	0.9629673204546688
AA10_1_XP	144	196.0	0.00024744350460800406	24.744.350.460.800.400	0.01774978465094065	1.774.978.465.094.060	0.020005049230072874	20.005.049.230.072.800	0.0015890040026663992	15.890.040.026.663.900	0.05940455919672899	0.01996965435776124	0.016602407900725924	0.8811429420430223	0.16861816417601794	12.028.167.526.764.600	0.5557015773434022
AA10_1_XP	145	628.0	0.000792829188233809	792.829.188.233.809	0.03177202345900499	3.177.202.345.900.490	0.04370483222197017	4.370.483.222.197.010	0.0011235955056179776	11.235.955.056.179.700	0.13322308145497058	0.040437543690553086	0.030434813069317047	0.5613458872535046	0.24736246834826547	13.286.608.200.436.200	0.6584350734500588
AA10_1_XP	146	396.0	0.0004999368766569879	49.993.687.665.698.700	0.025229732484334084	25.229.732.484.334.000	0.02817963191906619	28.179.631.919.066.100	0.002512435929775045	2.512.435.929.775.040	0.08691611130261503	0.026761204242859035	0.024121376061933087	0.8316191125327985	0.09864384864632392	1.109.439.369.219.560	0.4330786169010071
AA10_1_XP	147	161.0	0.00020325716449943193	20.325.716.449.943.100	0.016087108490695796	16.087.108.490.695.700	0.01870035615403735	1.870.035.615.403.730	0.0015890040026663992	15.890.040.026.663.900	0.055568364182826645	0.017844618354938904	0.015006755149367574	0.8271809085166947	0.1590318800393894	11.891.057.178.800.500	0.5410846710173148
AA10_1_XP	148	516.0	0.000651432899886378	6.514.328.998.863.780	0.028799828625824128	28.799.828.625.824.100	0.04316712969055853	4.316.712.969.055.850	0.0011235955056179776	11.235.955.056.179.700	0.1143147363709861	0.04381809899008674	0.02106739062888007	0.626433701243514	0.5192080187311119	2.079.901.576.895.760	0.8768346883806188
AA10_1_XP	149	272.0	0.00034339098598661793	3.433.909.859.866.170	0.0209097819850844	20.909.781.985.084.300	0.03052377012855309	3.052.377.012.855.300	0.0011235955056179776	11.235.955.056.179.700	0.08540695877395478	0.03036150722759787	0.01536684811858346	0.5915783064422693	0.49387070927047494	19.757.797.430.743.800	0.8624576169677138
AA10_1_XP	150	186.0	0.0002348188360055549	2.348.188.360.055.540	0.017291056296564234	17.291.056.296.564.200	0.02453969625600175	2.453.969.625.600.170	0.0011235955056179776	11.235.955.056.179.700	0.08428336326833681	0.025439515387776473	0.015113953661156318	0.41539291029440206	0.40588673051458846	16.831.807.188.318.500	0.8043813915185722
AA10_1_XP	151	184.0	0.00023229390228506506	23.229.390.228.506.500	0.017197842376013062	17.197.842.376.013.000	0.024947868888960136	24.947.868.888.960.100	0.0011235955056179776	11.235.955.056.179.700	0.07502196923786571	0.024823338912484387	0.013632664720850776	0.5186456675095543	0.45081260949974344	18.208.721.054.012.100	0.8356992342437073
AA10_1_XP	152	521.0	0.0006577452341876026	6.577.452.341.876.020	0.02893902628853891	28.939.026.288.538.900	0.04966749686584347	49.667.496.865.843.400	0.0011235955056179776	11.235.955.056.179.700	0.14554955645325948	0.040566755627329504	0.02602723648366176	0.3901627479880669	0.3584097105826374	15.586.270.810.116.400	0.767047521686463
AA10_1_XP	153	248.0	0.00031309178134073987	3.130.917.813.407.390	0.019965992014788665	19.965.992.014.788.600	0.024642373257821697	24.642.373.257.821.600	0.0022471910112359553	2.247.191.011.235.950	0.06812069325614553	0.02428206027482776	0.016919956615373398	0.8478585682643971	0.30319106270757257	1.435.113.625.100.260	0.7172567914696926
AA10_1_XP	154	267.0	0.0003370786516853933	3.370.786.516.853.930	0.020716705071315098	20.716.705.071.315.000	0.031077116148178274	31.077.116.148.178.200	0.0011235955056179776	11.235.955.056.179.700	0.09288657029023836	0.032849212258957594	0.015761937302540684	0.4909477310085775	0.5201730507786351	20.840.846.926.641.800	0.8773631510389058
AA10_1_XP	155	742.0	0.0009367504103017297	9.367.504.103.017.290	0.03453559997948568	3.453.559.997.948.560	0.0472578445950856	472.578.445.950.856	0.0011235955056179776	11.235.955.056.179.700	0.17859923461322924	0.042815626623723436	0.03653205994749282	0.36904095820444927	0.14675872273113	11.720.014.334.056.600	0.521516368644923
AA10_1_XP	156	188.0	0.00023734376972604472	2.373.437.697.260.440	0.017383770399764156	17.383.770.399.764.100	0.027430462057828547	27.430.462.057.828.500	0.0015890040026663992	15.890.040.026.663.900	0.06669139220149144	0.027539512658556396	0.011355715862215928	0.6705761961187077	0.5876573415438504	2.425.167.465.680.350	0.911028831605957
AA10_1_XP	157	249.0	0.00031435424820098475	3.143.542.482.009.840	0.02000620553390838	2.000.620.553.390.830	0.026801933577250706	26.801.933.577.250.700	0.0011235955056179776	11.235.955.056.179.700	0.07316033524967201	0.02617007585718692	0.01591729957867337	0.7380364717305826	0.3917748016652346	16.441.278.702.984.600	0.7937645167873375
AA10_1_XP	158	254.0	0.0003206665825022094	3.206.665.825.022.090	0.020206072689092594	20.206.072.689.092.500	0.027430462057828547	27.430.462.057.828.500	0.0015890040026663992	15.890.040.026.663.900	0.07277477822662974	0.027939022172352654	0.01506266441204262	0.7608548022185719	0.4608736011187953	18.548.525.950.040.600	0.842224866665301
AA10_1_XP	159	942.0	0.0011892437823507135	11.892.437.823.507.100	0.03891262278514962	3.891.262.278.514.960	0.06281089824437612	6.281.089.824.437.610	0.0015890040026663992	15.890.040.026.663.900	0.24699940802839634	0.06558477575971652	0.0412435428769116	0.24495647778772542	0.371141512658122	1.590.182.879.183.040	0.7775197765318159
AA10_1_XP	160	1834.0	0.002315364221689181	23.153.642.216.891.800	0.054295610204874	54.295.610.204.874	0.08005962933628567	8.005.962.933.628.560	0.0011235955056179776	11.235.955.056.179.700	0.3278321333058731	0.07768735016558129	0.04597717538009426	0.27072361617031054	0.40817681022586805	16.896.938.431.588.700	0.806067808590302
AA10_1_XP	161	326.0	0.0004115641964398435	4.115.641.964.398.430	0.022891478984643162	2.289.147.898.464.310	0.027909533367133085	27.909.533.367.133.000	0.0011235955056179776	11.235.955.056.179.700	0.0842833632683368	0.030602239252747104	0.018258376920562272	0.7280542406235222	0.40336467636356865	16.760.656.977.282.200	0.8025124862513049
AA10_1_XP	162	371.0	0.00046837520515086487	4.683.752.051.508.640	0.024420356937840317	24.420.356.937.840.300	0.034228193734219814	34.228.193.734.219.800	0.0015890040026663992	15.890.040.026.663.900	0.09091200926452969	0.030787936122351044	0.02057742430356529	0.7121332237478324	0.33164002218951116	14.961.997.025.554.100	0.7438379797114172
AA10_1_XP	163	384.0	0.00048478727433404884	48.478.727.433.404.800	0.024844523108051093	24.844.523.108.051.000	0.035281614535073225	35.281.614.535.073.200	0.0011235955056179776	11.235.955.056.179.700	0.11842356137041572	0.03530198306874357	0.023028280133515898	0.43439502224092263	0.3476774353250095	15.329.839.164.742.500	0.7579414697823591
AA10_1_XP	164	180.0	0.0002272440348440854	22.724.403.484.408.500	0.01700988217092243	1.700.988.217.092.240	0.03879253146434173	3.879.253.146.434.170	0.0015890040026663992	15.890.040.026.663.900	0.09962814332394622	0.041672581821437835	0.011018501149637629	0.2876989534802509	0.7355935085363652	37.820.554.044.057.300	0.9644113268060941
AA10_1_XP	165	523.0	0.0006602701679080925	6.602.701.679.080.920	0.02899451824034173	2.899.451.824.034.170	0.03721459586894202	3.721.459.586.894.200	0.0011235955056179776	11.235.955.056.179.700	0.10834427738336276	0.036115330432872565	0.024142618231386335	0.7068375044841259	0.3315132952677774	14.959.160.637.316.900	0.7437240923865881
AA10_1_XP	166	371.0	0.00046837520515086487	4.683.752.051.508.640	0.024420356937840317	24.420.356.937.840.300	0.032815914306764574	32.815.914.306.764.500	0.0011235955056179776	11.235.955.056.179.700	0.08982148932242054	0.033019278460107604	0.018730560348236065	0.7295301695961387	0.43273865384837285	17.628.558.807.754.600	0.823537834687784
AA10_1_XP	167	149.0	0.0001881075621764929	1.881.075.621.764.920	0.01547598096492882	1.547.598.096.492.880	0.023622242743402966	23.622.242.743.402.900	0.0011235955056179776	11.235.955.056.179.700	0.06766213493259135	0.022197942122457775	0.014152300601519589	0.5163268685072269	0.3624498828113606	15.685.041.427.168.500	0.7704088836927778
AA10_1_XP	168	321.0	0.00040525186213861893	40.525.186.213.861.800	0.02271525250690496	2.271.525.250.690.490	0.027338258563138068	2.733.825.856.313.800	0.0015890040026663992	15.890.040.026.663.900	0.08242172928014313	0.027236281403427706	0.020297374428994062	0.7496377333055887	0.2547670466336266	13.418.622.935.053.900	0.6668042030587636
AA10_1_XP	169	568.0	0.0007170811766191138	7.170.811.766.191.130	0.03021615645406734	3.021.615.645.406.730	0.06197115610398956	6.197.115.610.398.950	0.0011235955056179776	11.235.955.056.179.700	0.1707009905103946	0.0586401865350528	0.017730551654268973	0.30924743356584633	0.6976382119168337	33.072.962.239.690.900	0.9531932380725068
AA10_1_XP	170	375.0	0.00047342507259184456	4.734.250.725.918.440	0.024551650125664702	245.516.501.256.647	0.027152912300212523	27.152.912.300.212.500	0.0011235955056179776	11.235.955.056.179.700	0.07990190828337988	0.026913270474646308	0.022557322121177448	0.9318517287138397	0.16185132006057712	11.931.057.387.959.700	0.5454418303685582
AA10_1_XP	171	917.0	0.0011576821108445906	11.576.821.108.445.900	0.03839279416452792	3.839.279.416.452.790	0.04606741573033708	4.606.741.573.033.700	0.002512435929775045	2.512.435.929.775.040	0.13070326045820732	0.04594407009098825	0.03289834489238362	0.8515817459941971	0.28394796483569473	13.965.465.509.368.100	0.6980469059719816
AA10_1_XP	172	124.0	0.00015654589067036994	15.654.589.067.036.900	0.014118088346773524	14.118.088.346.773.500	0.027013068045328784	27.013.068.045.328.700	0.0011235955056179776	11.235.955.056.179.700	0.07324018672367817	0.028840270279148573	0.010221907193189973	0.3667352453889067	0.6455682594424096	28.214.177.387.916.900	0.9350818901493692
AA10_1_XP	173	660.0	0.0008332281277616464	8.332.281.277.616.460	0.032571444580364727	3.257.144.458.036.470	0.05266535570902457	52.665.355.709.024.500	0.0011235955056179776	11.235.955.056.179.700	0.17155195603048531	0.052765767812276494	0.02657107617570882	0.3557807430491143	0.4964334401379299	19.858.348.026.006.800	0.8639564339645143
AA10_1_XP	174	197.0	0.000248705971468249	248.705.971.468.249	0.017795007105509953	17.795.007.105.509.900	0.01920000841644389	1.920.000.841.644.380	0.0015890040026663992	15.890.040.026.663.900	0.05595392120586892	0.019567494348684333	0.016209013745838545	0.9982401257958037	0.17163570066760248	12.071.983.314.659.100	0.560189778192664
AA10_1_XP	175	407.0	0.000513824012119682	5.138.240.121.196.810	0.02557774523419253	2.557.774.523.419.250	0.03590234900824822	3.590.234.900.824.820	0.0015890040026663992	15.890.040.026.663.900	0.10850398033137507	0.037617228080664235	0.0192288738427507	0.5484447959305686	0.4888279965361243	19.562.886.723.522.700	0.8594784365385367
AA10_1_XP	176	2277.0	0.00287463704077768	287.463.704.077.768	0.060498773186558163	6.049.877.318.655.810	0.10733130996934158	10.733.130.996.934.100	0.0011235955056179776	11.235.955.056.179.700	0.39766160777569426	0.11540641838971658	0.037988070357662655	0.22843652931557104	0.6708322562322269	30.379.647.426.981.600	0.944271463331829
AA10_1_XP	177	341.0	0.0004305011993435173	43.050.119.934.351.700	0.023412200901668376	23.412.200.901.668.300	0.03584956434504229	3.584.956.434.504.220	0.0015890040026663992	15.890.040.026.663.900	0.10884961161741424	0.03642940796582927	0.01948669054115694	0.45659427537187147	0.4650835237444587	18.694.507.355.617.100	0.8449049434287592
AA10_1_XP	178	4937.0	0.006232798889029164	6.232.798.889.029.160	0.08908336556222672	8.908.336.556.222.670	0.11234269536497891	11.234.269.536.497.800	0.0015890040026663992	15.890.040.026.663.900	0.41827873407335436	0.11103558723480265	0.07781270271762068	0.44767352158189627	0.299209337695732	14.269.596.525.614.400	0.7133669796305022
AA10_1_XP	179	361.0	0.00045575053654841566	45.575.053.654.841.500	0.024088993454848023	24.088.993.454.848.000	0.03735004525526891	3.735.004.525.526.890	0.0011235955056179776	11.235.955.056.179.700	0.1282302153719414	0.03519583828182225	0.02185372442777179	0.3483022734779975	0.37908214451994804	16.105.189.940.573.800	0.7838756385716125
AA10_1_XP	180	20568.0	0.02596641838151749	2.596.641.838.151.740	0.1818281351124905	1.818.281.351.124.900	0.3919802663733314	3.919.802.663.733.310	0.0011235955056179776	11.235.955.056.179.700	1.383.193.044.976.500	0.361893743320715	0.12255936738265398	0.1705518054955974	0.6613388055343077	2.952.803.617.130.400	0.9409083884008425
AA10_1_XP	181	264.0	0.00033329125110465854	33.329.125.110.465.800	0.020599990311179962	20.599.990.311.179.900	0.038938704384636987	38.938.704.384.636.900	0.0015890040026663992	15.890.040.026.663.900	0.08893744823882102	0.040907618612231786	0.010737310570882175	0.5294981514437245	0.7375229618555305	38.098.570.719.530.500	0.9649382386696606
AA10_1_XP	182	543.0	0.0006855195051129909	6.855.195.051.129.900	0.029543705634147162	29.543.705.634.147.100	0.03623486628448786	36.234.866.284.487.800	0.0015890040026663992	15.890.040.026.663.900	0.12059090090764553	0.035596617609708864	0.026521230680972757	0.5923802912771213	0.25495082224499954	1.342.193.280.466.690	0.6670095372081255
AA10_1_XP	183	174.0	0.00021966923368261587	21.966.923.368.261.500	0.016723981436439585	16.723.981.436.439.500	0.023702273156998865	23.702.273.156.998.800	0.0011235955056179776	11.235.955.056.179.700	0.060993563199395404	0.02168244592646542	0.01385344362190216	0.7420122727385802	0.3610756060969691	15.651.304.122.092.500	0.7692695359076976
AA10_1_XP	184	1903.0	0.0024024744350460803	240.247.443.504.608	0.0553075533351091	55.307.553.335.109.100	0.08721446458573048	8.721.446.458.573.040	0.0011235955056179776	11.235.955.056.179.700	0.2547117237932041	0.09709365887871742	0.03570227743545303	0.46534041093425754	0.6322903282484202	27.195.368.433.920.000	0.9299406418155653
AA10_1_XP	185	167.0	0.00021083196566090142	21.083.196.566.090.100	0.016384126341483868	16.384.126.341.483.800	0.021816278470727642	21.816.278.470.727.600	0.0015890040026663992	15.890.040.026.663.900	0.056146699717390045	0.022161446933916685	0.012281438850755418	0.840422855290295	0.44581963048814033	18.044.666.592.590.200	0.8323966110260772
AA10_1_XP	186	145.0	0.0001830576947355132	18.305.769.473.551.300	0.015266836473392687	15.266.836.473.392.600	0.019396265732170865	19.396.265.732.170.800	0.0015890040026663992	15.890.040.026.663.900	0.07118577422396336	0.02016116280355533	0.01646907809397747	0.45395356107294976	0.1831285598728848	12.241.828.406.246.900	0.5768197728100629
AA10_1_XP	187	153.0	0.00019315742961747257	19.315.742.961.747.200	0.015682336488813297	15.682.336.488.813.200	0.025124359297750448	2.512.435.929.775.040	0.0015890040026663992	15.890.040.026.663.900	0.06203730723100723	0.024937172236934223	0.01058393035982504	0.6306892144691167	0.5755761615926414	23.561.353.286.669.200	0.9054636411207048
AA10_1_XP	188	345.0	0.000435551066784497	435.551.066.784.497	0.023549115524401493	23.549.115.524.401.400	0.034393770483177454	34.393.770.483.177.400	0.0015890040026663992	15.890.040.026.663.900	0.0984246963443221	0.033952172793415815	0.020247930640688	0.5649900227496372	0.4036337301919427	16.768.218.637.211.800	0.802712446792264
AA10_1_XP	189	299.0	0.0003774775912132307	3.774.775.912.132.300	0.021923033466745876	21.923.033.466.745.800	0.030232863027131934	30.232.863.027.131.900	0.0011235955056179776	11.235.955.056.179.700	0.09234131031918379	0.02616760738840465	0.021347823767773663	0.5562998890184789	0.18418893057707386	12.257.740.026.834.400	0.578318509998618
AA10_1_XP	190	176.0	0.0002221941674031057	2.221.941.674.031.050	0.01681982165622272	1.681.982.165.622.270	0.03166068045754016	31.660.680.457.540.100	0.0011235955056179776	11.235.955.056.179.700	0.09055952780499626	0.03430191655209118	0.014050685349060212	0.34046636957843573	0.590381915607464	2.441.298.463.379.610	0.912257104624891
AA10_1_XP	191	195.0	0.0002461810377477592	24.618.103.774.775.900	0.017704446685067196	17.704.446.685.067.100	0.021318725798887952	21.318.725.798.887.900	0.0015890040026663992	15.890.040.026.663.900	0.061186341710916525	0.02127625570253029	0.015346217339492395	0.8263337413390123	0.27871625750073403	13.864.169.411.818.000	0.6926397063454077
AA10_1_XP	192	3078.0	0.00388587299583386	388.587.299.583.386	0.0703395135333915	7.033.951.353.339.150	0.117972177513768	117.972.177.513.768	0.0011235955056179776	11.235.955.056.179.700	0.437419783405863	0.11697256075962541	0.056272438878030406	0.25521231314801907	0.5189261608654672	20.786.829.768.150.100	0.8766800792195302
AA10_1_XP	193	121.0	0.00015275849008963518	1.527.584.900.896.350	0.013946259368596224	13.946.259.368.596.200	0.017551122867205966	17.551.122.867.205.900	0.0015890040026663992	15.890.040.026.663.900	0.05107398216035473	0.01840401736075931	0.011351955509605348	0.7358948779954236	0.38318056937884837	16.212.200.043.584.400	0.7871046880867869
AA10_1_XP	194	166.0	0.0002095694988006565	2.095.694.988.006.560	0.016334998415773544	16.334.998.415.773.500	0.021466261993868314	21.466.261.993.868.300	0.0011235955056179776	11.235.955.056.179.700	0.06963669595830002	0.0208374876002933	0.015205309232683222	0.5430772681688549	0.2702906643856048	1.370.408.669.854.860	0.683757475657267
AA10_1_XP	195	193.0	0.00024365610402726933	24.365.610.402.726.900	0.017613420649142057	17.613.420.649.142.000	0.02482103599367924	24.821.035.993.679.200	0.0011235955056179776	11.235.955.056.179.700	0.070760291463918	0.02264746803758643	0.015447240388684814	0.6115161533383682	0.31792638527856176	1.466.117.407.881.850	0.7312835182751154
AA10_1_XP	196	460.0	0.0005807347557126627	5.807.347.557.126.620	0.027192176374381594	27.192.176.374.381.500	0.0346133074174143	346.133.074.174.143	0.0015890040026663992	15.890.040.026.663.900	0.1302047763976501	0.03131397487091082	0.029461824362262995	0.43046103966704463	0.05914772928965917	10.628.661.173.820.600	0.3388170667177135
AA10_1_XP	197	300.0	0.00037874005807347563	3.787.400.580.734.750	0.02195966345631101	2.195.966.345.631.100	0.029299786090798426	29.299.786.090.798.400	0.0015890040026663992	15.890.040.026.663.900	0.0864507028055666	0.02592963706640244	0.021098585486868247	0.6368161208971468	0.1863138912111456	12.289.751.406.577.000	0.5813044953929503
AA10_1_XP	198	5019.0	0.006336321171569247	6.336.321.171.569.240	0.08982012404681147	8.982.012.404.681.140	0.12967674648317762	12.967.674.648.317.700	0.0015890040026663992	15.890.040.026.663.900	0.5542474906001181	0.11528126114565886	0.07659950844028823	0.25920273244556863	0.3355424144475302	15.049.869.573.970.400	0.7473259777378158
AA10_1_XP	199	2653.0	0.0033493245802297695	33.493.245.802.297.600	0.0653030818851763	6.530.308.188.517.630	0.11460674157303372	11.460.674.157.303.300	0.0011235955056179776	11.235.955.056.179.700	0.3605361801798036	0.1073114785755484	0.04878795715214969	0.32379444550510406	0.5453612437386886	21.995.485.123.693.000	0.8906759238382769
AA10_1_XP	200	965.0	0.0012182805201363467	12.182.805.201.363.400	0.039384805887780115	3.938.480.588.778.010	0.0620525899841981	620.525.899.841.981	0.0015890040026663992	15.890.040.026.663.900	0.19379801206781488	0.058583504154066664	0.02970769090001316	0.40762285678706256	0.4929000692432811	1.971.997.902.874.390	0.8618872665415883
AA10_1_XP	201	1824.0	0.002302739553086732	2.302.739.553.086.730	0.05414738276422788	54.147.382.764.227.800	0.07980692520035848	7.980.692.520.035.840	0.0011235955056179776	11.235.955.056.179.700	0.2357566027987223	0.08255647951634629	0.03707438895858227	0.5206273213024332	0.5509209068048803	2.226.779.235.891.770	0.8934920078294203
AA10_1_XP	202	313.0	0.0003951521272566596	3.951.521.272.566.590	0.022430410486868054	22.430.410.486.868.000	0.035531209664813254	35.531.209.664.813.200	0.0011235955056179776	11.235.955.056.179.700	0.11287858514283776	0.03177780476322595	0.024019461582574453	0.3897185462907056	0.24414345919922198	13.230.023.768.009.800	0.6547372677102486
AA10_1_XP	203	708.0	0.0008938265370534025	8.938.265.370.534.020	0.0337350751164138	33.735.075.116.413.700	0.05813453177652374	5.813.453.177.652.370	0.0015890040026663992	15.890.040.026.663.900	0.14675300343288364	0.05495433627875836	0.022056272760894714	0.5215417884642113	0.5986436329789651	24.915.513.547.779.100	0.9159219762903805
AA10_1_XP	204	214.0	0.0002701679080924126	27.016.790.809.241.200	0.01854692600679786	1.854.692.600.679.780	0.02620652537009124	2.620.652.537.009.120	0.0015890040026663992	15.890.040.026.663.900	0.07447670926681113	0.027173480585864582	0.01505150692396739	0.6120722156950231	0.44609573012162973	18.053.661.153.751.100	0.8325803623738129
AA10_1_XP	205	717.0	0.0009051887387956067	9.051.887.387.956.060	0.03394881585097652	33.948.815.850.976.500	0.07106241932962651	7.106.241.932.962.650	0.0011235955056179776	11.235.955.056.179.700	0.18840588861475496	0.07644631569197316	0.018272344188083014	0.3204498416885055	0.7609780926302822	4.183.716.927.893.160	0.9710141748694208
AA10_1_XP	206	205.0	0.00025880570635020833	2.588.057.063.502.080	0.01815273146741838	1.815.273.146.741.830	0.02338050791762339	2.338.050.791.762.330	0.0015890040026663992	15.890.040.026.663.900	0.0684332489786759	0.021774407177276803	0.01634263066863486	0.694463449429849	0.24945691813416637	13.323.685.530.669.600	0.6608215207325928
AA10_1_XP	207	528.0	0.0006665825022093171	6.665.825.022.093.170	0.029132785682825055	29.132.785.682.825.000	0.03985201764262517	3.985.201.764.262.510	0.0011235955056179776	11.235.955.056.179.700	0.13508471544316428	0.037566233929685625	0.025944240382823103	0.4590408644081106	0.30937340082095843	1.447.960.448.075.290	0.7232115185105887
AA10_1_XP	208	834.0	0.0010528973614442622	10.528.973.614.442.600	0.036614075942704695	36.614.075.942.704.600	0.059836076205367864	5.983.607.620.536.780	0.0022471910112359553	2.247.191.011.235.950	0.2213825654742128	0.06742519165412206	0.03238238034949233	0.26996599859324566	0.5197287607930348	20.821.567.446.995.600	0.8771200241646555
AA10_1_XP	209	445.0	0.0005617977528089888	5.617.977.528.089.880	0.026745151243164702	26.745.151.243.164.700	0.03958183135687312	3.958.183.135.687.310	0.0015890040026663992	15.890.040.026.663.900	0.12555069142716588	0.043432546019907335	0.020949940189624868	0.44786966111825544	0.5176442067194852	2.073.158.473.331.420	0.8759753927415571
AA10_1_XP	210	199.0	0.0002512309051887388	2.512.309.051.887.380	0.01788510898333898	1.788.510.898.333.890	0.027059763098409656	27.059.763.098.409.600	0.0011235955056179776	11.235.955.056.179.700	0.0689385832127274	0.026865584420364078	0.013652498017768697	0.6642907721400656	0.4918220350561173	19.678.145.629.758.400	0.8612520861777311
AA10_1_XP	211	673.0	0.0008496401969448304	8.496.401.969.448.300	0.032890659731095846	32.890.659.731.095.800	0.05081087215548321	5.081.087.215.548.320	0.0011235955056179776	11.235.955.056.179.700	0.14860778724758306	0.04811795858285753	0.025144027755369204	0.4834613714481315	0.47745023903971273	19.136.933.450.362.700	0.8526087891409205
AA10_1_XP	212	224.0	0.0002827925766948618	2.827.925.766.948.610	0.018975317957953944	18.975.317.957.953.900	0.023702273156998865	23.702.273.156.998.800	0.0011235955056179776	11.235.955.056.179.700	0.06970969725881193	0.022448473676186527	0.017114262900468323	0.7312931000676383	0.23762019871207396	13.116.821.803.393.100	0.6471298467758866
AA10_1_XP	213	282.0	0.0003560156545890671	3.560.156.545.890.670	0.021290683642560065	21.290.683.642.560.000	0.033969025747934777	3.396.902.574.793.470	0.0011235955056179776	11.235.955.056.179.700	0.08397080754580645	0.031787941154234084	0.015180169582490707	0.6344863734962182	0.5224550873289653	20.940.438.762.225.200	0.8786073391350734
AA10_1_XP	214	510.0	0.0006438580987249085	6.438.580.987.249.080	0.028631898164364688	2.863.189.816.436.460	0.034117362810537025	34.117.362.810.537.000	0.0015890040026663992	15.890.040.026.663.900	0.0952466883389893	0.03449146256704227	0.0239056979875898	0.8918673346661208	0.30690970436166753	1.442.813.449.117.770	0.7208507765772115
AA10_1_XP	215	8462.0	0.010682994571392502	10.682.994.571.392.500	0.11662766028900692	11.662.766.028.900.600	0.13820224719101123	13.820.224.719.101.100	0.0015890040026663992	15.890.040.026.663.900	0.5203069211830545	0.1334897908246052	0.1065053383540872	0.4958880763501717	0.2021461888870092	12.533.624.406.769.600	0.6028509733694358
AA10_1_XP	216	135.0	0.00017043302613306403	17.043.302.613.306.400	0.01473099007539882	1.473.099.007.539.880	0.018290809658538996	18.290.809.658.538.900	0.0015890040026663992	15.890.040.026.663.900	0.049484978157688334	0.018883643739793326	0.011668372955664589	0.8746148630882945	0.38209102456874167	16.183.613.440.831.900	0.7862496410692298
AA10_1_XP	217	232.0	0.00029289231157682115	29.289.231.157.682.100	0.0193111903685014	193.111.903.685.014	0.035531209664813254	35.531.209.664.813.200	0.0022471910112359553	2.247.191.011.235.950	0.09978099609846429	0.03518936155214976	0.01288703293445943	0.369676773782431	0.6337804277761286	2.730.602.283.016.960	0.930528465400261
AA10_1_XP	218	241.0	0.0003042545133190254	3.042.545.133.190.250	0.019682196981585527	19.682.196.981.585.500	0.03025373487154216	30.253.734.871.542.100	0.0011235955056179776	11.235.955.056.179.700	0.09292649602724143	0.03197643068678598	0.017075806992393024	0.44275937957574935	0.46598770952101687	1.872.616.076.126.350	0.8454767138232668
AA10_1_XP	219	309.0	0.0003901022598156799	39.010.225.981.567.900	0.022286624322401867	22.286.624.322.401.800	0.03569074196464852	3.569.074.196.464.850	0.0015890040026663992	15.890.040.026.663.900	0.08335254627423996	0.035755477101318205	0.01404942782723757	0.7055870275546133	0.6070692110350946	25.449.774.568.042.600	0.9195680480983541
AA10_1_XP	220	358.0	0.0004519631359676809	4.519.631.359.676.800	0.023988691866722672	2.398.869.186.672.260	0.03178008005332798	31.780.080.053.327.900	0.002512435929775045	2.512.435.929.775.040	0.08691611130261503	0.032331511952004566	0.018321458163899518	0.7518172785018734	0.4333250424199979	1.764.680.063.277.400	0.8239414375134333
AA10_1_XP	221	381.0	0.0004809998737533141	4.809.998.737.533.140	0.02474728389693181	2.474.728.389.693.180	0.028800012624665836	28.800.012.624.665.800	0.0015890040026663992	15.890.040.026.663.900	0.09354475729880792	0.029436127317235834	0.022364194627244788	0.6907420915728553	0.24024670819555105	1.316.216.738.758.640	0.6502114545225298
AA10_1_XP	222	829.0	0.0010465850271430377	10.465.850.271.430.300	0.03650415652341853	3.650.415.652.341.850	0.03924550381252355	3.924.550.381.252.350	0.0022471910112359553	2.247.191.011.235.950	0.1203981223961244	0.03918352067923019	0.03425999317971895	0.9072875531541859	0.12565301468994927	11.437.106.970.128.000	0.4853012974217421
AA10_1_XP	223	311.0	0.0003926271935361697	3.926.271.935.361.690	0.022358632989264736	22.358.632.989.264.700	0.04382022471910113	43.820.224.719.101.100	0.0011235955056179776	11.235.955.056.179.700	0.15194549820092815	0.04477814400051392	0.017046974125099652	0.21370494168997528	0.6193014582090762	26.267.502.767.299.500	0.9246992052977359
AA10_1_XP	224	2355.0	0.0029731094558767836	29.731.094.558.767.800	0.06152625886601885	6.152.625.886.601.880	0.10214218586394169	10.214.218.586.394.100	0.0011235955056179776	11.235.955.056.179.700	0.3197741862550261	0.10760260710933452	0.040096364796332815	0.3653709019779433	0.627366233277312	2.683.600.063.394.660	0.9279784889199002
AA10_1_XP	225	148.0	0.00018684509531624797	18.684.509.531.624.700	0.015423960713657748	15.423.960.713.657.700	0.021466261993868314	21.466.261.993.868.300	0.0011235955056179776	11.235.955.056.179.700	0.07021503149286343	0.019558589558834244	0.014923587204533455	0.4762460385239934	0.23698039883490707	13.105.823.211.789.700	0.6463753462484958
AA10_1_XP	226	1175.0	0.0014833985607877796	14.833.985.607.877.700	0.0434594259994104	434.594.259.994.104	0.06731265528427038	6.731.265.528.427.030	0.0011235955056179776	11.235.955.056.179.700	0.3099675322535003	0.0754279002810368	0.03909656329390709	0.19401499897630448	0.48166973827672244	19.292.718.829.020.800	0.8551805305208243
AA10_1_XP	227	523.0	0.0006602701679080925	6.602.701.679.080.920	0.02899451824034173	2.899.451.824.034.170	0.03866213603165226	3.866.213.603.165.220	0.0011235955056179776	11.235.955.056.179.700	0.12105630940469396	0.03523316820850558	0.026724825777362907	0.5661828111051598	0.2414867258258282	13.183.684.901.081.600	0.6516575886933088
AA10_1_XP	228	144.0	0.0001817952278752683	1.817.952.278.752.680	0.015214101129377698	15.214.101.129.377.600	0.02009948743820036	2.009.948.743.820.030	0.0015890040026663992	15.890.040.026.663.900	0.056884738199965756	0.020558730824477133	0.012436668430725753	0.7059936835313867	0.3950663327952759	16.530.738.066.221.300	0.796275868202876
AA10_1_XP	229	1251.0	0.0015793460421663933	15.793.460.421.663.900	0.04484290173156973	4.484.290.173.156.970	0.07075083816373558	7.075.083.816.373.550	0.0011235955056179776	11.235.955.056.179.700	0.20638341670464264	0.07294031661847793	0.03476478235933783	0.46594812072771774	0.5233804297672751	2.098.109.398.889.590	0.8791096548617656
AA10_1_XP	230	983.0	0.0012410049236207552	1.241.004.923.620.750	0.039750428223668054	3.975.042.822.366.800	0.06788228075053131	6.788.228.075.053.130	0.0015890040026663992	15.890.040.026.663.900	0.18185709409256823	0.06649069187612909	0.025424830128186474	0.47154470683940974	0.6176182047322887	2.615.187.261.464.380	0.9240044170066732
AA10_1_XP	231	925.0	0.0011677818457265499	11.677.818.457.265.400	0.038559901784144375	3.855.990.178.414.430	0.06494537535558843	6.494.537.535.558.840	0.0015890040026663992	15.890.040.026.663.900	0.24707925950240248	0.06167342347971849	0.03292685795261056	0.240380371097798	0.466109450476044	18.730.430.813.799.700	0.8455535944746544
AA10_1_XP	232	232.0	0.00029289231157682115	29.289.231.157.682.100	0.0193111903685014	193.111.903.685.014	0.03052377012855309	3.052.377.012.855.300	0.0015890040026663992	15.890.040.026.663.900	0.09218845754466572	0.03103145287122457	0.016323835578485876	0.43307661977016676	0.47395838518334577	19.009.902.863.835.900	0.8504588287983651
AA10_1_XP	233	133.0	0.0001679080924125742	1.679.080.924.125.740	0.014621464466349997	14.621.464.466.349.900	0.017150941036487358	17.150.941.036.487.300	0.0011235955056179776	11.235.955.056.179.700	0.05126676067187587	0.017250017510299375	0.01305676133205034	0.8028043878406652	0.24308706792589574	13.211.559.185.014.600	0.6535157329850464
AA10_1_XP	234	245.0	0.0003093043807600051	30.930.438.076.000.500	0.019844862532742834	19.844.862.532.742.800	0.026801933577250706	26.801.933.577.250.700	0.0011235955056179776	11.235.955.056.179.700	0.0774619387606228	0.026766520819489856	0.016324161193141343	0.6477675825381061	0.3901276410472063	16.396.873.629.706.500	0.7924996566468372
AA10_1_XP	235	272.0	0.00034339098598661793	3.433.909.859.866.170	0.0209097819850844	20.909.781.985.084.300	0.026517806115069546	26.517.806.115.069.500	0.0015890040026663992	15.890.040.026.663.900	0.07699653026357438	0.026339286342024447	0.017070041921819327	0.7278744001943582	0.3519170679053669	15.430.123.993.050.600	0.7615697690478681
AA10_1_XP	236	2005.0	0.0025312460547910623	25.312.460.547.910.600	0.056770437504169796	567.704.375.041.698	0.08797114216208263	8.797.114.216.208.260	0.0011235955056179776	11.235.955.056.179.700	0.27826045350068435	0.08193360668180885	0.04483211245429342	0.4108102305995719	0.4528238866818103	18.275.651.580.179.400	0.837017503409576
AA10_1_XP	237	272.0	0.00034339098598661793	3.433.909.859.866.170	0.0209097819850844	20.909.781.985.084.300	0.043356812093426386	43.356.812.093.426.300	0.0015890040026663992	15.890.040.026.663.900	0.10532597232604228	0.04302876231178352	0.011578203917290135	0.388980473525809	0.7309194293483218	37.163.589.982.663.100	0.9631176701202026
AA10_1_XP	238	1692.0	0.0021360939275344025	21.360.939.275.344.000	0.05215131119929247	5.215.131.119.929.240	0.08229905652687636	8.229.905.652.687.630	0.0011235955056179776	11.235.955.056.179.700	0.3188832949979323	0.08185209554151854	0.0495263124720899	0.26397735415179757	0.39492920560637035	1.652.699.170.519.620	0.7961716735553092
AA10_1_XP	239	214.0	0.0002701679080924126	27.016.790.809.241.200	0.01854692600679786	1.854.692.600.679.780	0.02562191966514917	25.621.919.665.149.100	0.0015890040026663992	15.890.040.026.663.900	0.06389894121920091	0.025435768944198002	0.01364171147203063	0.8314886010770006	0.46368000503706575	1.864.558.490.065.450	0.844014729138632
AA10_1_XP	240	252.0	0.0003181416487817195	31.814.164.878.171.900	0.020126364004860158	20.126.364.004.860.100	0.022160767329568565	22.160.767.329.568.500	0.0011235955056179776	11.235.955.056.179.700	0.06707694922453371	0.021826299437106025	0.018845310357434045	0.8885539210180258	0.13657785133306288	11.581.820.104.382.600	0.5044821039356795
AA10_1_XP	241	1745.0	0.0022030046711273834	22.030.046.711.273.800	0.052961803826112895	5.296.180.382.611.280	0.09649847439812984	9.649.847.439.812.980	0.0011235955056179776	11.235.955.056.179.700	0.4414818324947954	0.10275522194132213	0.04364938444838598	0.14203638450795303	0.5752100611167795	2.354.104.719.685.720	0.9052919461828819
AA10_1_XP	242	307.0	0.0003875773260951901	3.875.773.260.951.900	0.022214382238250775	22.214.382.238.250.700	0.028800012624665836	28.800.012.624.665.800	0.0011235955056179776	11.235.955.056.179.700	0.08932300526186329	0.026384361708417153	0.021177014154778843	0.6104380176544835	0.19736492438917175	12.458.962.115.989.900	0.5964703977559992
AA10_1_XP	243	897.0	0.001132432773639692	11.324.327.736.396.900	0.03797180782043672	3.797.180.782.043.670	0.047364581816534815	47.364.581.816.534.800	0.0011235955056179776	11.235.955.056.179.700	0.15841444124910875	0.04555220036721671	0.03355027120983303	0.5670648840146414	0.2634763866647658	1.357.729.720.940.850	0.6764118323917837
AA10_1_XP	244	894.0	0.0011286453730589574	11.286.453.730.589.500	0.03790825663310085	3.790.825.663.310.080	0.04852319748694199	4.852.319.748.694.190	0.0015890040026663992	15.890.040.026.663.900	0.14209891846239942	0.04789598108055475	0.031527142254380365	0.7024021376676385	0.3417580861042213	15.191.983.051.968.500	0.7528064710075374
AA10_1_XP	245	15639.0	0.019743719227370286	19.743.719.227.370.200	0.158551203339602	15.855.120.333.960.100	0.2753382192099516	2.753.382.192.099.510	0.0015890040026663992	15.890.040.026.663.900	12.532.141.226.538.800	0.27377521743338734	0.11333358387882589	0.1579749656662561	0.5860341745271328	2.415.658.342.950.680	0.9102924229831684
AA10_1_XP	246	641.0	0.0008092412574169929	8.092.412.574.169.920	0.03209918955635053	3.209.918.955.635.050	0.03924550381252355	3.924.550.381.252.350	0.0011235955056179776	11.235.955.056.179.700	0.11458736635651336	0.03706757602650572	0.028360538208850674	0.7744874853847904	0.23489633666439236	1.307.012.432.328.860	0.6439071240096922
AA10_1_XP	247	133.0	0.0001679080924125742	1.679.080.924.125.740	0.014621464466349997	14.621.464.466.349.900	0.02316351475066102	2.316.351.475.066.100	0.0015890040026663992	15.890.040.026.663.900	0.06165175020796496	0.0251837855157161	0.010280356436498954	0.5551248533420204	0.5917866902859606	2.449.699.645.267.610	0.9128865722379258
AA10_1_XP	248	7657.0	0.009666708748895343	9.666.708.748.895.340	0.11094158754286383	11.094.158.754.286.300	0.2258650556319789	2.258.650.556.319.780	0.0015890040026663992	15.890.040.026.663.900	10.776.194.927.509.900	0.24290712220819002	0.0815699542271608	0.10460624689829769	0.6641928261072185	2.977.899.454.641.440	0.9419307522117235
AA10_1_XP	249	203.0	0.0002562807726297185	2.562.807.726.297.180	0.01806396452242526	18.063.964.522.425.200	0.028646177042656096	28.646.177.042.656.000	0.0011235955056179776	11.235.955.056.179.700	0.07665089897753517	0.029738760262660178	0.01204091142538206	0.5481398583317783	0.5951105117014389	2.469.809.735.496.540	0.9143656283267265
AA10_1_XP	250	166.0	0.0002095694988006565	2.095.694.988.006.560	0.016334998415773544	16.334.998.415.773.500	0.028646177042656096	28.646.177.042.656.000	0.0015890040026663992	15.890.040.026.663.900	0.06378601418168593	0.029394951914048062	0.009338888355294851	0.6472722803172728	0.6822961853245377	3.147.585.750.651.150	0.9481900052946453
AA10_1_XP	251	4213.0	0.005318772882211843	5.318.772.882.211.840	0.08229259968610261	8.229.259.968.610.260	0.12796169417984662	12.796.169.417.984.600	0.0015890040026663992	15.890.040.026.663.900	0.4518805223778729	0.11481931869129434	0.06940564614075535	0.32732114792854494	0.3955229230425862	16.543.224.517.849.600	0.796622535102429
AA10_1_XP	252	379.0	0.0004784749400328242	4.784.749.400.328.240	0.024682244930609075	24.682.244.930.609.000	0.03400617067510463	3.400.617.067.510.460	0.0011235955056179776	11.235.955.056.179.700	0.09710832232718299	0.03709568930390069	0.018063078745101317	0.6376115248294257	0.5130679848776406	20.536.747.819.892.500	0.8734398735167055
AA10_1_XP	253	307.0	0.0003875773260951901	3.875.773.260.951.900	0.022214382238250775	22.214.382.238.250.700	0.041207013080656746	4.120.701.308.065.670	0.0015890040026663992	15.890.040.026.663.900	0.11590374037365248	0.04678299788977377	0.014140910819354681	0.36255451948220285	0.6977339747941693	33.083.440.301.272.400	0.953223609656343
AA10_1_XP	254	201.0	0.0002537558389092287	2.537.558.389.092.280	0.01797475921415015	17.974.759.214.150.100	0.023702273156998865	23.702.273.156.998.800	0.0011235955056179776	11.235.955.056.179.700	0.06587350224490958	0.021916636339644677	0.01616032898750336	0.7348596480588399	0.2626455658128898	13.561.998.865.612.500	0.6755060609532728
AA10_1_XP	255	690.0	0.000871102133568994	871.102.133.568.994	0.03330347855649939	3.330.347.855.649.930	0.03777019396398115	3.777.019.396.398.110	0.0022471910112359553	2.247.191.011.235.950	0.1205578253441367	0.03835444277964359	0.029491677465904	0.7531615327013209	0.23107532456301128	13.005.175.044.378.500	0.639339380535973
AA10_1_XP	256	429.0	0.0005415982830450701	5.415.982.830.450.700	0.02625993814413223	2.625.993.814.413.220	0.034704371261753936	34.704.371.261.753.900	0.0015890040026663992	15.890.040.026.663.900	0.09063937927900241	0.03323850885383224	0.021222508352725853	0.8284251927565672	0.3615084104388455	15.661.913.427.666.500	0.7696288001755589
AA10_1_XP	257	124.0	0.00015654589067036994	15.654.589.067.036.900	0.014118088346773524	14.118.088.346.773.500	0.014606741573033709	14.606.741.573.033.700	0.0015890040026663992	15.890.040.026.663.900	0.04378714915559229	0.014950448679936537	0.013342197378499338	10.260.255.951.415.200	0.107572109430767	11.205.387.130.630.200	0.4511900487977868
AA10_1_XP	258	320.0	0.000403989395278374	403.989.395.278.374	0.022679842894563238	22.679.842.894.563.200	0.02547367201967334	25.473.672.019.673.300	0.0015890040026663992	15.890.040.026.663.900	0.07951635126033761	0.025508679745470976	0.020860667092588603	0.802910138749185	0.1822129839435387	12.228.122.730.808.400	0.5755209782184043
AA10_1_XP	259	211.0	0.00026638050751167785	2.663.805.075.116.770	0.018416465353332336	18.416.465.353.332.300	0.024045993886553593	24.045.993.886.553.500	0.0015890040026663992	15.890.040.026.663.900	0.06324075421063136	0.024271862026090628	0.014232076897317444	0.8369860595303724	0.41363885135722533	17.054.335.921.038.700	0.81004975363389
AA10_1_XP	260	1009.0	0.001273829061987123	12.738.290.619.871.200	0.040272689691090956	4.027.268.969.109.090	0.050059931258304415	5.005.993.125.830.440	0.0015890040026663992	15.890.040.026.663.900	0.14330236544202354	0.048735166479012465	0.03462945893058129	0.7794967316240932	0.28943591594184304	14.073.326.001.629.900	0.7036324910395998
AA10_1_XP	261	664.0	0.000838277995202626	838.277.995.202.626	0.03266999683154709	3.266.999.683.154.700	0.049743693530738556	49.743.693.530.738.500	0.0015890040026663992	15.890.040.026.663.900	0.17519537253286652	0.055206322045847044	0.02665726654830173	0.3432042587905164	0.5171338071360063	2.070.967.101.815.020	0.8756941473990976
AA10_1_XP	262	673.0	0.0008496401969448304	8.496.401.969.448.300	0.032890659731095846	32.890.659.731.095.800	0.03597260807546544	35.972.608.075.465.400	0.0011235955056179776	11.235.955.056.179.700	0.12075060385565783	0.03497009392401478	0.03174471262149425	0.7322616542980435	0.09223256047092243	1.101.603.732.910.670	0.41947380815829544
AA10_1_XP	263	135.0	0.00017043302613306403	17.043.302.613.306.400	0.01473099007539882	1.473.099.007.539.880	0.020255906041932524	20.255.906.041.932.500	0.0011235955056179776	11.235.955.056.179.700	0.05425199016568753	0.02241617710612031	0.010164731314664877	0.7276663140110736	0.5465448338249616	22.052.896.837.302.500	0.8912790877548784
AA10_1_XP	264	284.0	0.0003585405883095569	3.585.405.883.095.560	0.02136604913006468	2.136.604.913.006.460	0.03266166708707558	3.266.166.708.707.550	0.0022471910112359553	2.247.191.011.235.950	0.0941630185703744	0.031213557658785005	0.01691948052846844	0.5081447540877286	0.4579445024041827	18.448.295.505.447.400	0.8403426905293762
AA10_1_XP	265	262.0	0.0003307663173841687	3.307.663.173.841.680	0.02052181169779962	2.052.181.169.779.960	0.03025373487154216	30.253.734.871.542.100	0.0015890040026663992	15.890.040.026.663.900	0.10083159030357036	0.03129566239238008	0.017926494822928844	0.40882543572198626	0.42718915490046905	17.457.770.022.253.000	0.8196875842272842
AA10_1_XP	266	323.0	0.00040777679585910875	40.777.679.585.910.800	0.022785906651112547	22.785.906.651.112.500	0.03370786516853933	33.707.865.168.539.300	0.0011235955056179776	11.235.955.056.179.700	0.08877774529080873	0.03457443091027265	0.015776587989414437	0.650165845128973	0.5436920413713319	21.915.024.296.426.400	0.8898219186399814
AA10_1_XP	267	545.0	0.0006880444388334807	6.880.444.388.334.800	0.02959806392414716	2.959.806.392.414.710	0.04740454631399773	4.740.454.631.399.770	0.0011235955056179776	11.235.955.056.179.700	0.13404097141155244	0.04760530965059755	0.022984444823420182	0.4812283670887086	0.5171873685495147	20.711.968.470.993.800	0.87572367954273
AA10_1_XP	268	795.0	0.0010036611538947104	10.036.611.538.947.100	0.03574774217560137	35.747.742.175.601.300	0.053521372421638444	53.521.372.421.638.400	0.0015890040026663992	15.890.040.026.663.900	0.16155252351743848	0.05057473716670687	0.032178751596830146	0.48324735634678584	0.36373862921400846	15.716.811.453.831.800	0.7714735692462388
AA10_1_XP	269	476.0	0.0006009342254765813	6.009.342.254.765.810	0.0276610415505559	276.610.415.505.559	0.04089949376000292	4.089.949.376.000.290	0.0011235955056179776	11.235.955.056.179.700	0.14225177123691748	0.04212409642703616	0.025236058573525153	0.37318264462876155	0.40091157522543086	16.692.026.730.048.900	0.8006828706180277
AA10_1_XP	270	487.0	0.0006148213609392754	6.148.213.609.392.750	0.027978828955046997	27.978.828.955.046.900	0.05527359045505099	55.273.590.455.050.900	0.0011235955056179776	11.235.955.056.179.700	0.13322308145497055	0.05613621984725158	0.015562665703997374	0.4353112214848039	0.7227696174351625	3.607.108.249.638.270	0.9608034736526267
AA10_1_XP	271	229.0	0.0002891049109960864	2.891.049.109.960.860	0.019185927271241198	19.185.927.271.241.100	0.035281614535073225	35.281.614.535.073.200	0.0011235955056179776	11.235.955.056.179.700	0.1190418226419822	0.038149268042087146	0.016427185245169954	0.2563694063032868	0.569397105416358	2.322.325.308.488.500	0.9025414933265887
AA10_1_XP	272	226.0	0.00028531751041535163	28.531.751.041.535.100	0.019059840950706078	1.905.984.095.070.600	0.030852876893811196	30.852.876.893.811.100	0.0015890040026663992	15.890.040.026.663.900	0.08280728630318539	0.03163854575145611	0.013622197558463474	0.5228789818508657	0.5694429931933096	23.225.728.165.863.400	0.9025633849706421
AA10_1_XP	273	2517.0	0.0031776290872364606	31.776.290.872.364.600	0.06360725597264955	6.360.725.597.264.950	0.09694877912858636	9.694.877.912.858.630	0.0011235955056179776	11.235.955.056.179.700	0.4387760831600052	0.09589291887231288	0.06126642363882788	0.20740879688782368	0.361095434790052	15.651.789.867.417.700	0.7692860043923114
AA10_1_XP	274	398.0	0.0005024618103774776	5.024.618.103.774.770	0.02529336368875886	25.293.363.688.758.800	0.04460546795793081	44.605.467.957.930.800	0.0015890040026663992	15.890.040.026.663.900	0.11206754535975015	0.045982210725683696	0.014997155439702101	0.5027513015862669	0.6738487514406233	3.066.062.154.957.370	0.9453175990444479
AA10_1_XP	275	608.0	0.0007675798510289106	7.675.798.510.289.100	0.03126200601484067	31.262.006.014.840.600	0.046449497996841324	4.644.949.799.684.130	0.0015890040026663992	15.890.040.026.663.900	0.13671364518283372	0.04022177017176175	0.028209204874313904	0.5160712957640046	0.2986582949022326	14.258.384.931.787.200	0.7128252329221773
AA10_1_XP	276	624.0	0.0007877793207928293	7.877.793.207.928.290	0.03167067703346485	3.167.067.703.346.480	0.037552303296782934	3.755.230.329.678.290	0.0011235955056179776	11.235.955.056.179.700	0.11590374037365248	0.036776536997651044	0.028182366934342645	0.7369186324328812	0.2336862240144394	13.049.484.836.859.300	0.6424664946397998
AA10_1_XP	277	161.0	0.00020325716449943193	20.325.716.449.943.100	0.016087108490695796	16.087.108.490.695.700	0.03352007615769955	3.352.007.615.769.950	0.0015890040026663992	15.890.040.026.663.900	0.08959563524739059	0.03721342750370173	0.009219825489599128	0.31818669871266675	0.7522446571554849	4.036.239.899.082.920	0.9688226308731629
AA10_1_XP	278	229.0	0.0002891049109960864	2.891.049.109.960.860	0.019185927271241198	19.185.927.271.241.100	0.03723155399051886	3.723.155.399.051.880	0.0015890040026663992	15.890.040.026.663.900	0.09982092183546737	0.040059258056131385	0.011035568347777271	0.3646046311130199	0.7245189031630557	36.300.131.351.367.900	0.96130648873578
AA10_1_XP	279	597.0	0.0007536927155662166	7.536.927.155.662.160	0.03097791745804966	3.097.791.745.804.960	0.04955298218247179	4.955.298.218.247.170	0.0011235955056179776	11.235.955.056.179.700	0.14872756445859228	0.052510491209356636	0.02024468405568036	0.4281749441554505	0.6144640130109269	25.937.915.881.983.300	0.9226927997640175
AA10_1_XP	280	877.0	0.0011071834364347938	11.071.834.364.347.900	0.03754610145600405	3.754.610.145.600.400	0.05791696165779719	5.791.696.165.779.710	0.0015890040026663992	15.890.040.026.663.900	0.14434610947363535	0.05812971089220886	0.02533940496176289	0.6677582744256689	0.5640885775477142	2.294.044.038.521.280	0.899989573148281
AA10_1_XP	281	186.0	0.0002348188360055549	2.348.188.360.055.540	0.017291056296564234	17.291.056.296.564.200	0.0216127910805296	216.127.910.805.296	0.0011235955056179776	11.235.955.056.179.700	0.06141904595944074	0.019010620343634405	0.01636797399727723	0.7822339530598741	0.13900894860814206	11.614.522.571.209.300	0.5086201032432189
AA10_1_XP	282	1925.0	0.0024302487059714687	24.302.487.059.714.600	0.05562633149852982	5.562.633.149.852.980	0.1075369538337564	1.075.369.538.337.560	0.0015890040026663992	15.890.040.026.663.900	0.2654024188783293	0.1067336883260947	0.03140900151056239	0.433561620803458	0.7057255117559412	33.981.878.822.286.500	0.9557209454483548
AA10_1_XP	283	1205.0	0.001521272566595127	1.521.272.566.595.120	0.044010730397366415	44.010.730.397.366.400	0.06040305643018253	6.040.305.643.018.250	0.0031780080053327984	31.780.080.053.327.900	0.1753082995703815	0.058494928578199094	0.035462398016159365	0.6220308769263672	0.3937526059417037	16.494.916.263.571.400	0.7952761138104959
AA10_1_XP	284	716.0	0.0009039262719353618	9.039.262.719.353.610	0.03392513338150836	3.392.513.338.150.830	0.03695929034471579	3.695.929.034.471.570	0.002512435929775045	2.512.435.929.775.040	0.11031883840907143	0.036923978066790646	0.03139787411411974	0.933347809112693	0.14966166274595072	11.760.024.877.030.000	0.5262363653302752
AA10_1_XP	285	670.0	0.0008458527963640956	8.458.527.963.640.950	0.032817270291046224	3.281.727.029.104.620	0.04485947141051041	4.485.947.141.051.040	0.002512435929775045	2.512.435.929.775.040	0.1439605524505931	0.045213117203246785	0.02654710203526264	0.5128822206241862	0.41284512819752506	17.031.281.660.495.300	0.8094746175876172
AA10_1_XP	286	193.0	0.00024365610402726933	24.365.610.402.726.900	0.017613420649142057	17.613.420.649.142.000	0.02562191966514917	25.621.919.665.149.100	0.0011235955056179776	11.235.955.056.179.700	0.0689385832127274	0.025523674516257717	0.013640739971258612	0.644261904638355	0.46556519663460205	18.711.356.253.426.600	0.8452097023530837
AA10_1_XP	287	122.0	0.0001540209569498801	1.540.209.569.498.800	0.01400376996049776	1.400.376.996.049.770	0.01870035615403735	1.870.035.615.403.730	0.0011235955056179776	11.235.955.056.179.700	0.047895974155021934	0.019043552808982477	0.010479692184917075	0.8437070145438516	0.4496986833268839	18.171.862.754.128.300	0.8349661435458535
AA10_1_XP	288	264.0	0.00033329125110465854	33.329.125.110.465.800	0.020599990311179962	20.599.990.311.179.900	0.02425509342126169	2.425.509.342.126.160	0.0011235955056179776	11.235.955.056.179.700	0.07603263770596871	0.022899690923300867	0.020069336075039794	0.7244921150529408	0.1235979497601487	11.410.288.231.597.800	0.48158015567025286
AA10_1_XP	289	944.0	0.0011917687160712034	11.917.687.160.712.000	0.038953909399187504	389.539.093.991.875	0.05095973245145424	50.959.732.451.454.200	0.002512435929775045	2.512.435.929.775.040	0.16352708454314713	0.050896879257987276	0.03470411632121473	0.5600443975782754	0.3181484439290334	14.665.948.784.546.300	0.7314905710148296
AA10_1_XP	290	495.0	0.0006249210958212348	6.249.210.958.212.340	0.02820769844455283	2.820.769.844.455.280	0.03741758607943082	3.741.758.607.943.080	0.0011235955056179776	11.235.955.056.179.700	0.10210803858370641	0.03916445928873296	0.02082974060152894	0.7532084473324399	0.46814686121502636	18.802.182.916.218.400	0.8468366068874039
AA10_1_XP	291	203.0	0.0002562807726297185	2.562.807.726.297.180	0.01806396452242526	18.063.964.522.425.200	0.02917023592302735	29.170.235.923.027.300	0.0015890040026663992	15.890.040.026.663.900	0.07250214824110247	0.028024192278342287	0.012459112482018956	0.6126665065099812	0.5554158222198742	2.249.292.822.324.770	0.8957370757468787
AA10_1_XP	292	13851.0	0.01748642848125237	1.748.642.848.125.230	0.1492126410144722	1.492.126.410.144.720	0.2562044143483369	2.562.044.143.483.360	0.0015890040026663992	15.890.040.026.663.900	0.8406126670621467	0.22374166694473022	0.11728459953263581	0.310970448442408	0.47580349635274666	19.076.815.527.043.800	0.851597337691937
AA10_1_XP	293	153.0	0.00019315742961747257	19.315.742.961.747.200	0.015682336488813297	15.682.336.488.813.200	0.01620472483354602	1.620.472.483.354.600	0.0022471910112359553	2.247.191.011.235.950	0.049870535180730605	0.015959161955441017	0.015494723439420393	0.9759627091272784	0.029101685747495165	10.299.739.790.669.000	0.23949209461200224
AA10_1_XP	294	212.0	0.0002676429743719228	2.676.429.743.719.220	0.01846005468141608	1.846.005.468.141.600	0.02524966860027442	2.524.966.860.027.440	0.0011235955056179776	11.235.955.056.179.700	0.07568015624643526	0.026245404950935344	0.01579582221196992	0.5872211262023973	0.3981490382221372	16.615.409.187.783.100	0.7986084270824229
AA10_1_XP	295	337.0	0.0004254513319025376	4.254.513.319.025.370	0.023274480877960642	2.327.448.087.796.060	0.030565102266821225	30.565.102.266.821.200	0.0015890040026663992	15.890.040.026.663.900	0.0919557532961415	0.03224947693062211	0.018147133617120864	0.6322690723705622	0.4372890556904051	1.777.111.339.511.840	0.8266537323173494
AA10_1_XP	296	403.0	0.0005087741446787023	5.087.741.446.787.020	0.02545174572291128	2.545.174.572.291.120	0.034704371261753936	34.704.371.261.753.900	0.002512435929775045	2.512.435.929.775.040	0.09373753581032905	0.033426725418571925	0.020243224034041045	0.7276253678201217	0.39440002630966997	16.512.550.255.019.300	0.7957692327969658
AA10_1_XP	297	777.0	0.0009809367504103018	9.809.367.504.103.010	0.03534073374318086	3.534.073.374.318.080	0.04432153465913713	4.432.153.465.913.710	0.0011235955056179776	11.235.955.056.179.700	0.1424844754854417	0.04809065886553446	0.03047286842381828	0.6071776452052756	0.36634537470108297	15.781.467.696.669.300	0.7736160648779788
AA10_1_XP	298	418.0	0.000527711147582376	527.711.147.582.376	0.025921086036265046	25.921.086.036.265.000	0.03266166708707558	3.266.166.708.707.550	0.0011235955056179776	11.235.955.056.179.700	0.09551931832451657	0.0330744127161013	0.021359822246846665	0.7268147019795087	0.35418891847932144	1.548.440.447.391.080	0.7634972475294795
AA10_1_XP	299	612.0	0.0007726297184698903	7.726.297.184.698.900	0.031364672977626594	31.364.672.977.626.500	0.047057059755891965	4.705.705.975.589.190	0.0011235955056179776	11.235.955.056.179.700	0.12686706544430498	0.04283982943725582	0.02555550670611047	0.6032307672063535	0.40346385497310056	16.763.443.562.248.900	0.8025862119899931
AA10_1_XP	300	290.0	0.0003661153894710264	36.611.538.947.102.600	0.02159056719520417	2.159.056.719.520.410	0.028800012624665836	28.800.012.624.665.800	0.0011235955056179776	11.235.955.056.179.700	0.07672390027804708	0.028600332009506294	0.016984175486174057	0.7815675224563384	0.4061546040609323	16.839.399.729.935.800	0.8045791730600365
AA10_1_XP	301	211.0	0.00026638050751167785	2.663.805.075.116.770	0.018416465353332336	18.416.465.353.332.300	0.039725100066659975	3.972.510.006.665.990	0.0015890040026663992	15.890.040.026.663.900	0.08842526383127526	0.0381193007020389	0.01062718278880186	0.42811414520074476	0.7212125460571883	35.869.619.879.133.100	0.9603528286645927
AA10_1_XP	302	914.0	0.0011538947102638557	11.538.947.102.638.500	0.03832994098050067	38.329.940.980.500.600	0.04693617657124814	4.693.617.657.124.810	0.0011235955056179776	11.235.955.056.179.700	0.13349571144049785	0.04674455886705286	0.03206129923212878	0.8136570993262848	0.3141169794047053	1.457.974.567.050.910	0.7277118125048366
AA10_1_XP	303	3687.0	0.004654715313723016	4.654.715.313.723.010	0.07698420361942106	7.698.420.361.942.100	0.16760038078849776	16.760.038.078.849.700	0.0011235955056179776	11.235.955.056.179.700	0.548915843404544	0.19492131570479362	0.054513549624906774	0.19412946436613066	0.7203304860333131	35.756.489.358.332.900	0.9600963300407085
AA10_1_XP	304	124.0	0.00015654589067036994	15.654.589.067.036.900	0.014118088346773524	14.118.088.346.773.500	0.01965489402756843	19.654.894.027.568.400	0.0022471910112359553	2.247.191.011.235.950	0.05266298616302114	0.02125956122170201	0.009916346298186052	0.7093173340764751	0.5335582802121368	21.438.905.603.358.000	0.8845519329249926
AA10_1_XP	305	1088.0	0.0013735639439464717	13.735.639.439.464.700	0.0418195639701688	41.819.563.970.168.700	0.056459975399555565	5.645.997.539.955.550	0.0011235955056179776	11.235.955.056.179.700	0.1549238775212456	0.050960428703805516	0.036145265655349555	0.7191542140831219	0.29071896420976584	1.409.878.383.236.150	0.7049258204012198
AA10_1_XP	306	123.0	0.000155283423810125	155.283.423.810.125	0.014061045332297342	14.061.045.332.297.300	0.02316351475066102	2.316.351.475.066.100	0.0011235955056179776	11.235.955.056.179.700	0.06324075421063136	0.026261482168107142	0.009556532455739968	0.48791130484471945	0.6361007960416738	27.480.137.057.802.400	0.9314383336316455
AA10_1_XP	307	774.0	0.000977149349829567	9.771.493.498.295.670	0.035272442406434776	3.527.244.240.643.470	0.04562683259381338	4.562.683.259.381.330	0.0011235955056179776	11.235.955.056.179.700	0.14512407369321415	0.04705771334048423	0.027792736794628556	0.5830313262172753	0.4093904097393066	16.931.658.687.739.900	0.8069574411901137
AA10_1_XP	308	263.0	0.00033202878424441366	33.202.878.424.441.300	0.02056093816172615	2.056.093.816.172.610	0.024202987897233727	24.202.987.897.233.700	0.0015890040026663992	15.890.040.026.663.900	0.07129870126147833	0.023625819771807416	0.0186419797137953	0.8207716762968121	0.21094887314595157	12.673.449.995.401.500	0.6143275341463678
AA10_1_XP	309	234.0	0.00029541724529731097	29.541.724.529.731.000	0.019394249635117728	19.394.249.635.117.700	0.029918038102683932	29.918.038.102.683.900	0.0011235955056179776	11.235.955.056.179.700	0.08466892029137908	0.03342346102686413	0.013900269542634765	0.5178424692544558	0.5841163926302422	2.404.518.914.136.730	0.9094178495725258
AA10_1_XP	310	646.0	0.0008155535917182175	8.155.535.917.182.170	0.03222413821697068	3.222.413.821.697.060	0.037552303296782934	3.755.230.329.678.290	0.002512435929775045	2.512.435.929.775.040	0.11152228538869556	0.03617942043276718	0.030236245288795108	0.8240224564192021	0.16426949555525283	11.965.579.749.471.800	0.5491398036388625
AA10_1_XP	311	136.0	0.00017169549299330897	17.169.549.299.330.800	0.014785448634785488	14.785.448.634.785.400	0.01991016308614534	1.991.016.308.614.530	0.0015890040026663992	15.890.040.026.663.900	0.05277591320053611	0.021816517402918647	0.010488818281856303	0.7746352316494565	0.5192258192202073	20.799.785.844.947.900	0.8768444486312946
AA10_1_XP	312	147.0	0.00018558262845600306	18.558.262.845.600.300	0.015371764419417707	15.371.764.419.417.700	0.02453969625600175	2.453.969.625.600.170	0.0022471910112359553	2.247.191.011.235.950	0.06913136172424852	0.02615508889967829	0.011081439550183076	0.4879743142196477	0.5763180315430172	23.602.609.373.297.600	0.9058110120794604
AA10_1_XP	313	508.0	0.0006413331650044188	6.413.331.650.044.180	0.02857570203921134	2.857.570.203.921.130	0.041694326551189834	4.169.432.655.118.980	0.0015890040026663992	15.890.040.026.663.900	0.12667428693278385	0.04247780901187664	0.02194137826865762	0.5022461617548143	0.48346257071491394	19.359.681.279.709.900	0.8562646110563923
AA10_1_XP	314	190.0	0.00023986870344653457	23.986.870.344.653.400	0.01747599264054776	1.747.599.264.054.770	0.023887968118504833	23.887.968.118.504.800	0.0011235955056179776	11.235.955.056.179.700	0.06889865747572432	0.02463214328065533	0.014109783402753567	0.6349827576328732	0.42718003699521434	17.457.492.136.873.100	0.8196812124132137
AA10_1_XP	315	1750.0	0.002209317005428608	2.209.317.005.428.600	0.053037626060821894	5.303.762.606.082.180	0.10310175053442214	10.310.175.053.442.200	0.0011235955056179776	11.235.955.056.179.700	0.37998978523484267	0.11370610127786455	0.03935500556367925	0.19227554676192565	0.6538883567249651	28.892.411.435.155.200	0.9381933331619101
AA10_1_XP	316	280.0	0.00035349072086857727	3.534.907.208.685.770	0.02121505042432876	2.121.505.042.432.870	0.03741758607943082	3.741.758.607.943.080	0.0022471910112359553	2.247.191.011.235.950	0.0975737308242314	0.034154391249464414	0.015407588458556661	0.4665756396574581	0.548884114314341	22.167.253.065.807.700	0.8924653817835421
AA10_1_XP	317	514.0	0.0006489079661658883	6.489.079.661.658.880	0.028743960816423265	28.743.960.816.423.200	0.03932584269662922	39.325.842.696.629.200	0.0015890040026663992	15.890.040.026.663.900	0.10357726537536356	0.03670562198980529	0.023060265766753647	0.7600883714915244	0.37175112376086517	15.917.258.873.366.600	0.7780124353146705
AA10_1_XP	318	221.0	0.00027900517611412706	27.900.517.611.412.700	0.01884782277649875	18.847.822.776.498.700	0.022132264723137313	2.213.226.472.313.730	0.0011235955056179776	11.235.955.056.179.700	0.06746250624757598	0.02264092574195895	0.01634679262671005	0.7703661327211656	0.27799804597143274	13.850.378.027.653.200	0.6918910162582909
AA10_1_XP	319	422.0	0.0005327610150233557	5.327.610.150.233.550	0.026044815073656802	26.044.815.073.656.800	0.05971992029626208	5.971.992.029.626.200	0.0011235955056179776	11.235.955.056.179.700	0.15136031249287052	0.06150216116818627	0.01973903501560965	0.29222560761487226	0.6790513594858806	31.157.633.146.478.600	0.9470966002220357
AA10_1_XP	320	212.0	0.0002676429743719228	2.676.429.743.719.220	0.01846005468141608	1.846.005.468.141.600	0.03166068045754016	31.660.680.457.540.100	0.0011235955056179776	11.235.955.056.179.700	0.08056009529194944	0.03374481701016723	0.012537902345936176	0.5182338408342911	0.6284495381273356	26.914.244.567.477.100	0.928412760727797
AA10_1_XP	321	571.0	0.0007208685771998486	7.208.685.771.998.480	0.030295847554538225	30.295.847.554.538.200	0.03930978805513686	39.309.788.055.136.800	0.0015890040026663992	15.890.040.026.663.900	0.1045080823694604	0.039597128268339166	0.02343440696176492	0.8294041445073492	0.4081791284722417	16.897.004.619.295.400	0.8060695106652557
AA10_1_XP	322	268.0	0.00033834111854563824	3.383.411.185.456.380	0.020755464141816587	2.075.546.414.181.650	0.022751074979007403	22.751.074.979.007.400	0.0015890040026663992	15.890.040.026.663.900	0.07184396123253291	0.02316980871430425	0.019881065566079437	0.8237285242176765	0.1419408847425856	11.654.208.692.835.800	0.5135509270984359
AA10_1_XP	323	836.0	0.001055422295164752	1.055.422.295.164.750	0.03665795142392588	3.665.795.142.392.580	0.06949054425198305	6.949.054.425.198.300	0.0022471910112359553	2.247.191.011.235.950	0.1805407200754291	0.07018307310617874	0.019849049712929813	0.40689821774483437	0.7171818098802751	3.535.840.461.947.200	0.9591735355697649
AA10_1_XP	324	201.0	0.0002537558389092287	2.537.558.389.092.280	0.01797475921415015	17.974.759.214.150.100	0.035281614535073225	35.281.614.535.073.200	0.0011235955056179776	11.235.955.056.179.700	0.09664291383013456	0.03895741123895863	0.010611171487854428	0.3414175777463321	0.7276212368741041	36.713.581.797.777.300	0.9621901108398523
AA10_1_XP	325	175.0	0.00022093170054286078	2.209.317.005.428.600	0.016771970004050132	16.771.970.004.050.100	0.019232857043397406	19.232.857.043.397.400	0.0011235955056179776	11.235.955.056.179.700	0.05781555519406261	0.019714328946229685	0.014739453766124065	0.8305743184423573	0.25234818763927813	13.375.210.003.738.000	0.6640909331362143
AA10_1_XP	326	909.0	0.0011475823759626311	11.475.823.759.626.300	0.038224956009350185	3.822.495.600.935.010	0.0670401523153991	670.401.523.153.991	0.0022471910112359553	2.247.191.011.235.950	0.21855703892841344	0.06129343787698446	0.034120128849901704	0.30190071234481936	0.4433314555078378	17.964.011.257.583.800	0.8307346938541676
AA10_1_XP	327	1309.0	0.0016525691200605986	16.525.691.200.605.900	0.045870648066812236	4.587.064.806.681.220	0.05578513072946702	55.785.130.729.467.000	0.0011235955056179776	11.235.955.056.179.700	0.1779410476046597	0.04958897443663203	0.04399386740611515	0.6558691614004138	0.11282965808592527	11.271.792.493.000.700	0.46144207050079833
AA10_1_XP	328	202.0	0.0002550183057694736	25.501.830.576.947.300	0.01801941706984599	1.801.941.706.984.590	0.02736133856603578	2.736.133.856.603.570	0.002512435929775045	2.512.435.929.775.040	0.06932414023576966	0.029638142580299502	0.011215803260984286	0.6668255562735447	0.6215753659124563	2.642.534.100.379.580	0.925632106355278
AA10_1_XP	329	197.0	0.000248705971468249	248.705.971.468.249	0.017795007105509953	17.795.007.105.509.900	0.020005049230072874	20.005.049.230.072.800	0.0015890040026663992	15.890.040.026.663.900	0.06324075421063136	0.019777663200818578	0.017140629884091187	0.7814514394667458	0.13333391766011304	1.153.846.931.796.530	0.4988886666598391
AA10_1_XP	330	168.0	0.00021209443252114636	21.209.443.252.114.600	0.016433107396475174	16.433.107.396.475.100	0.025349470050962875	25.349.470.050.962.800	0.0022471910112359553	2.247.191.011.235.950	0.07250214824110247	0.02601352153613105	0.01233501968018329	0.5070343502151569	0.5258227663236302	2.108.916.095.036.540	0.8804294128793207
AA10_1_XP	331	434.0	0.0005479106173462947	5.479.106.173.462.940	0.026412524774916128	2.641.252.477.491.610	0.03714668596587987	3.714.668.596.587.980	0.0015890040026663992	15.890.040.026.663.900	0.11109680262865021	0.03284395072719561	0.024490918501291484	0.5578487445609795	0.2543248312386368	13.410.665.151.437.100	0.6663096447543834
AA10_1_XP	332	144.0	0.0001817952278752683	1.817.952.278.752.680	0.015214101129377698	15.214.101.129.377.600	0.022751074979007403	22.751.074.979.007.400	0.0011235955056179776	11.235.955.056.179.700	0.06362631123367363	0.025080925474230954	0.010717942113251163	0.564311436324718	0.5726656050127352	23.400.877.901.012.400	0.9040936427499467
AA10_1_XP	333	629.0	0.0007940916550940539	7.940.916.550.940.530	0.03179730959389403	31.797.309.593.894.000	0.047417860328110545	4.741.786.032.811.050	0.0011235955056179776	11.235.955.056.179.700	0.15519650750677288	0.041267566785758804	0.03183097828464807	0.41430159814237966	0.2286684007831361	12.964.592.673.440.300	0.6364334718174047
AA10_1_XP	334	122.0	0.0001540209569498801	1.540.209.569.498.800	0.01400376996049776	1.400.376.996.049.770	0.018152240922925295	18.152.240.922.925.200	0.0015890040026663992	15.890.040.026.663.900	0.049484978157688334	0.018291601462984017	0.01103746889028736	0.7903926910871996	0.39658269328558005	16.572.279.065.792.000	0.7974255789460956
AA10_1_XP	335	1200.0	0.0015149602322939025	15.149.602.322.939.000	0.04391932691262202	4.391.932.691.262.200	0.0583404718460547	58.340.471.846.054.700	0.002512435929775045	2.512.435.929.775.040	0.1641852715517167	0.060688116022755444	0.03229305660013761	0.7062243792933307	0.46788500423988955	18.792.930.249.438.400	0.8466720919501348
AA10_1_XP	336	239.0	0.0003017295795985356	3.017.295.795.985.350	0.01960035797023033	1.960.035.797.023.030	0.020990496283448772	2.099.049.628.344.870	0.0015890040026663992	15.890.040.026.663.900	0.06230993721653451	0.02177111144416289	0.017735483098473434	0.9765919146186374	0.18536620677542204	1.227.545.442.279.870	0.5799756744351745
AA10_1_XP	337	162.0	0.00020451963135967684	20.451.963.135.967.600	0.016136991117361322	16.136.991.117.361.300	0.023835060039995987	23.835.060.039.995.900	0.0011235955056179776	11.235.955.056.179.700	0.08110535526300401	0.026160586481078718	0.013538819005988172	0.390702152012779	0.4824726496181402	1.932.265.027.659.200	0.8556666650084784
AA10_1_XP	338	940.0	0.0011867188486302236	11.867.188.486.302.200	0.03887129231912135	3.887.129.231.912.130	0.054236037690549084	5.423.603.769.054.900	0.0011235955056179776	11.235.955.056.179.700	0.14023728447420575	0.052944717594436405	0.02901000071887245	0.7582819481298106	0.45206996964092017	18.250.505.440.350.800	0.8365241669137227
AA10_1_XP	339	860.0	0.0010857214998106302	10.857.214.998.106.300	0.03718041888048149	3.718.041.888.048.140	0.04861417450063807	4.861.417.450.063.800	0.0011235955056179776	11.235.955.056.179.700	0.18790055438070344	0.04368896369426415	0.0392816754560753	0.3864311960022601	0.10087875439278227	11.121.970.533.847.700	0.4376996523847431
AA10_1_XP	340	324.0	0.0004090392627193537	4.090.392.627.193.530	0.02282115169406655	22.821.151.694.066.500	0.03164073671983983	3.164.073.671.983.980	0.0015890040026663992	15.890.040.026.663.900	0.09009411930794783	0.03160004245123285	0.01856042651473378	0.6332598771368743	0.412645519594558	17.025.493.690.108.800	0.8093297933152178
AA10_1_XP	341	466.0	0.0005883095568741322	5.883.095.568.741.320	0.027368942112507115	27.368.942.112.507.100	0.05955056179775282	5.955.056.179.775.280	0.0011235955056179776	11.235.955.056.179.700	0.15655280726091508	0.06377440037803787	0.014796015624734376	0.30164355332522114	0.7679944376265793	4.310.241.486.324.650	0.972714459143994
AA10_1_XP	342	1054.0	0.0013306400706981443	13.306.400.706.981.400	0.041160946998606215	41.160.946.998.606.200	0.05546739347055049	5.546.739.347.055.040	0.0015890040026663992	15.890.040.026.663.900	0.19836539539079867	0.04572865045100936	0.04224531687797769	0.424950786213503	0.07617398586392754	10.824.549.046.014.400	0.3828126116071117
AA10_1_XP	343	860.0	0.0010857214998106302	10.857.214.998.106.300	0.03718041888048149	3.718.041.888.048.140	0.04928474651564339	4.928.474.651.564.330	0.0011235955056179776	11.235.955.056.179.700	0.1671374254820195	0.04996414030571881	0.03082954108926542	0.4884058819781028	0.3829666456657371	16.206.579.319.831.600	0.7869369985195815
AA10_1_XP	344	234.0	0.00029541724529731097	29.541.724.529.731.000	0.019394249635117728	19.394.249.635.117.700	0.03490387543148105	34.903.875.431.481.000	0.0015890040026663992	15.890.040.026.663.900	0.08962871081089942	0.03874751315751632	0.011369518625671864	0.46211642902087235	0.7065742366625565	3.408.017.035.129.890	0.9559818624899944
AA10_1_XP	345	432.0	0.000545385683625805	545.385.683.625.805	0.026351596147573212	2.635.159.614.757.320	0.04867905398299881	4.867.905.398.299.880	0.0011235955056179776	11.235.955.056.179.700	0.11497292337955564	0.05132267091871503	0.014751548352997313	0.5184685878899066	0.7125724735495381	3.479.137.897.296.520	0.9578023893468678
AA10_1_XP	346	925.0	0.0011677818457265499	11.677.818.457.265.400	0.038559901784144375	3.855.990.178.414.430	0.05681661518997992	5.681.661.518.997.990	0.0011235955056179776	11.235.955.056.179.700	0.17585355954143606	0.05867239782328818	0.029555758661405317	0.4745360997472586	0.4962578698347645	1.985.142.675.423.990	0.8638540769693634
AA10_1_XP	347	163.0	0.00020578209821992175	20.578.209.821.992.100	0.016186720021430522	1.618.672.002.143.050	0.02338050791762339	2.338.050.791.762.330	0.0011235955056179776	11.235.955.056.179.700	0.07288770526414473	0.02254821899835655	0.015584035418084001	0.48675329510128246	0.3088573683260811	14.468.793.475.784.300	0.7227183840769857
AA10_1_XP	348	694.0	0.0008761520010099736	8.761.520.010.099.730	0.033399870881258516	33.399.870.881.258.500	0.05486092411565709	5.486.092.411.565.700	0.0011235955056179776	11.235.955.056.179.700	0.17724978503258135	0.05394980870060783	0.025571024232683294	0.3504434013638015	0.5260219665543467	210.980.241.580.048	0.8805366680672596
AA10_1_XP	349	552.0	0.0006968817068551951	6.968.817.068.551.950	0.029787536775815682	2.978.753.677.581.560	0.05168539325842697	5.168.539.325.842.690	0.0011235955056179776	11.235.955.056.179.700	0.1391935404425939	0.05118479423102036	0.021970744291502867	0.45199201819970974	0.5707564205037368	2.329.679.575.344.010	0.903188767346691
AA10_1_XP	350	152.0	0.00019189496275722766	19.189.496.275.722.700	0.015631003007420336	15.631.003.007.420.300	0.023887968118504833	23.887.968.118.504.800	0.0011235955056179776	11.235.955.056.179.700	0.06296812422510406	0.026928115336216665	0.010053891301034665	0.6081797087987099	0.6266396227324236	26.783.774.092.967.800	0.9276863848772455
AA10_1_XP	351	351.0	0.0004431258679459665	4.431.258.679.459.660	0.023753007775098634	23.753.007.775.098.600	0.042785242167774774	42.785.242.167.774.700	0.0015890040026663992	15.890.040.026.663.900	0.12349627892745105	0.04743507921977601	0.01462487213584421	0.3651146197450411	0.6916865666422878	32.434.525.771.693.400	0.9512848294865106
AA10_1_XP	352	149.0	0.0001881075621764929	1.881.075.621.764.920	0.01547598096492882	1.547.598.096.492.880	0.024871846765369278	24.871.846.765.369.200	0.0015890040026663992	15.890.040.026.663.900	0.05885929922567443	0.026674890516149692	0.00909342324887461	0.6823166119436286	0.6591017592604848	2.933.426.695.986.120	0.9401002018193079
AA10_1_XP	353	397.0	0.0005011993435172328	5.011.993.435.172.320	0.025261568121584296	25.261.568.121.584.200	0.03275815671261405	32.758.156.712.614.000	0.0011235955056179776	11.235.955.056.179.700	0.09617750533308615	0.02871580103173598	0.02347017590731275	0.6808843330778436	0.18267382193607973	1.223.501.738.765.780	0.5761752499469451
AA10_1_XP	354	141.0	0.00017800782729453354	17.800.782.729.453.300	0.015054786779751727	15.054.786.779.751.700	0.01589004002666399	15.890.040.026.663.900	0.0015890040026663992	15.890.040.026.663.900	0.04948497815768834	0.016082474251362656	0.014404979952088575	0.9134866347811073	0.10430573511609686	11.164.523.869.421.100	0.4446704216091783
AA10_1_XP	355	4906.0	0.006193662416361572	6.193.662.416.361.570	0.0888032427068488	888.032.427.068.488	0.14940018102107563	14.940.018.102.107.500	0.0011235955056179776	11.235.955.056.179.700	0.6283854187543844	0.12657076111495658	0.08832135618649067	0.19710842904890924	0.30219779506363464	14.330.708.514.903.400	0.7162905016722941
AA10_1_XP	356	125.0	0.00015780835753061485	15.780.835.753.061.400	0.014174901809102023	14.174.901.809.102.000	0.020255906041932524	20.255.906.041.932.500	0.0015890040026663992	15.890.040.026.663.900	0.055295734197299364	0.022522386057870773	0.010510702981985401	0.6485696263615457	0.5333219599833525	2.142.804.919.563.660	0.88442727624504
AA10_1_XP	357	435.0	0.0005491730842065397	5.491.730.842.065.390	0.026442936442761793	2.644.293.644.276.170	0.043064646958959105	430.646.469.589.591	0.0022471910112359553	2.247.191.011.235.950	0.13729198071739712	0.041977261464054574	0.020805674268968705	0.3661244787444266	0.5043584659093412	2.017.587.169.797.370	0.8685271841941726
AA10_1_XP	358	967.0	0.0012208054538568364	12.208.054.538.568.300	0.03942559803324335	39.425.598.033.243.300	0.06937235523790172	6.937.235.523.790.170	0.002512435929775045	2.512.435.929.775.040	0.1657742755543831	0.06815099968798705	0.024316328032428287	0.5582414079357373	0.643199246617735	28.026.846.650.983.100	0.9341805084596061
AA10_1_XP	359	377.0	0.0004759500063123344	4.759.500.063.123.340	0.02461703412992342	24.617.034.129.923.400	0.04619057256425723	4.619.057.256.425.720	0.0015890040026663992	15.890.040.026.663.900	0.10691497632870865	0.045504319701262286	0.014814659488690892	0.5232317780878453	0.6744339969051348	30.715.737.837.915.900	0.9455193163700222
AA10_1_XP	360	126.0	0.00015907082439085976	15.907.082.439.085.900	0.014231488468465458	14.231.488.468.465.400	0.014990633779917231	14.990.633.779.917.200	0.0015890040026663992	15.890.040.026.663.900	0.04537615315825869	0.01571554602599258	0.0130243040569252	0.9708341524962082	0.17124711827487415	12.066.323.050.586.600	0.5596147434014759
AA10_1_XP	361	134.0	0.00016917055927281912	1.691.705.592.728.190	0.014676329441352734	14.676.329.441.352.700	0.018428336479614303	18.428.336.479.614.300	0.0011235955056179776	11.235.955.056.179.700	0.05266298616302114	0.019190327082107606	0.01208090413888732	0.7665203448890942	0.3704690864726774	15.884.843.436.788.500	0.7769754364929786
AA10_1_XP	362	665.0	0.000839540462062871	839.540.462.062.871	0.03269458847735628	32.694.588.477.356.200	0.04575117544157828	45.751.175.441.578.200	0.0015890040026663992	15.890.040.026.663.900	0.14209891846239942	0.04874058685033217	0.02481301486581472	0.5224803373031092	0.49091678066970956	19.643.153.850.474.900	0.8607173030654767
AA10_1_XP	363	416.0	0.0005251862138618862	5.251.862.138.618.860	0.025858999513490303	25.858.999.513.490.300	0.04158821465915	4.158.821.465.915	0.0011235955056179776	11.235.955.056.179.700	0.13275767295792215	0.04194706222085922	0.021214554768530368	0.3744586944579164	0.4942540992064779	19.772.775.190.683.400	0.8626824930590332
AA10_1_XP	364	304.0	0.0003837899255144553	3.837.899.255.144.550	0.022105576446588473	22.105.576.446.588.400	0.028778086460372356	28.778.086.460.372.300	0.0015890040026663992	15.890.040.026.663.900	0.07869846130375575	0.02817480906103057	0.018381584857163458	0.7787013936010835	0.3475879528643343	15.327.736.579.825.200	0.7578644474787363
AA10_1_XP	365	1416.0	0.001787653074106805	1.787.653.074.106.800	0.04770860075730751	47.708.600.757.307.500	0.08065662856109265	8.065.662.856.109.260	0.0015890040026663992	15.890.040.026.663.900	0.24850856055705658	0.07767854140817917	0.032180829513657035	0.3637561934425065	0.5857178967283164	24.138.141.428.335.000	0.9101485257411507
AA10_1_XP	366	203.0	0.0002562807726297185	2.562.807.726.297.180	0.01806396452242526	18.063.964.522.425.200	0.024744624208477797	247.446.242.084.778	0.0015890040026663992	15.890.040.026.663.900	0.06537501818435232	0.026771955503803464	0.012557147377772825	0.7535329425039092	0.5309589030211542	21.320.093.408.469.500	0.8831763410241926
AA10_1_XP	367	813.0	0.0010263855573791189	10.263.855.573.791.100	0.036150168461573394	36.150.168.461.573.300	0.0539559874316538	539.559.874.316.538	0.0015890040026663992	15.890.040.026.663.900	0.18550051059494943	0.05199074380766663	0.029808051888797985	0.3748264050251243	0.42666617736670176	17.441.845.579.719.000	0.8193218707105833
AA10_1_XP	368	169.0	0.00021335689938139127	21.335.689.938.139.100	0.016481942890159175	16.481.942.890.159.100	0.020657052034663188	20.657.052.034.663.100	0.0011235955056179776	11.235.955.056.179.700	0.056226551191396204	0.02161817610183568	0.012752517679422419	0.8480738340538267	0.41010205396839405	16.952.084.792.416.300	0.807477809767979
AA10_1_XP	369	1129.0	0.0014253250852165134	14.253.250.852.165.100	0.0426002378232878	426.002.378.232.878	0.05826468387624348	5.826.468.387.624.340	0.0011235955056179776	11.235.955.056.179.700	0.24858156185756847	0.05002862656828011	0.04670585294759535	0.28985845156813084	0.06641744634244096	1.071.142.553.041.750	0.35836240805395736
AA10_1_XP	370	262.0	0.0003307663173841687	3.307.663.173.841.680	0.02052181169779962	2.052.181.169.779.960	0.02316351475066102	2.316.351.475.066.100	0.002512435929775045	2.512.435.929.775.040	0.06812069325614553	0.023832860395286693	0.017855577296553758	0.8957215519567422	0.25080007181660124	13.347.572.021.592.700	0.6623439194330918
AA10_1_XP	371	208.0	0.0002625931069309431	26.259.310.693.094.300	0.018285073910688628	18.285.073.910.688.600	0.022160767329568565	22.160.767.329.568.500	0.0011235955056179776	11.235.955.056.179.700	0.06641876221596414	0.023668015829742244	0.014704761359140457	0.7480172790486523	0.37870747320264075	16.095.477.683.512.500	0.7835787108808868
AA10_1_XP	372	3432.0	0.004332786264360561	4.332.786.264.360.560	0.07427432134102073	7.427.432.134.102.070	0.09939216861210187	9.939.216.861.210.180	0.0015890040026663992	15.890.040.026.663.900	0.3891382522277988	0.0937184766488407	0.06832951660673282	0.35955826981660255	0.2709066658993965	13.715.665.103.886.600	0.6844142825584996
AA10_1_XP	373	975.0	0.0012309051887387959	1.230.905.188.738.790	0.03958834629183106	39.588.346.291.831.000	0.04987042926106101	49.870.429.261.061.000	0.0022471910112359553	2.247.191.011.235.950	0.14322251396801738	0.043754810505484236	0.036936442428854556	0.7540703787955656	0.1558312788436157	11.845.973.144.209.200	0.5360775785473543
AA10_1_XP	374	138.0	0.00017422042671379879	1.742.204.267.137.980	0.014893768387907841	1.489.376.838.790.780	0.019232857043397406	19.232.857.043.397.400	0.0011235955056179776	11.235.955.056.179.700	0.049870535180730605	0.02025647553136023	0.011041315603544	0.8802800905853884	0.4549241507265024	18.346.070.575.917.900	0.8383867356648572
AA10_1_XP	375	308.0	0.00038883979295543497	388.839.792.955.435	0.02225053259941193	2.225.053.259.941.190	0.029493044378442	29.493.044.378.442	0.0015890040026663992	15.890.040.026.663.900	0.07633834325500483	0.029636663470680485	0.01680470077286708	0.8384846307591015	0.4329759559644104	17.635.936.439.006.300	0.8237012404297603
AA10_1_XP	376	913.0	0.0011526322434036109	11.526.322.434.036.100	0.03830896700301749	38.308.967.003.017.400	0.06494537535558843	6.494.537.535.558.840	0.0015890040026663992	15.890.040.026.663.900	0.19607827864255964	0.06843028363500299	0.027731635020300547	0.37673993371147674	0.5947461628506907	24.675.892.202.140.100	0.9142042044728087
AA10_1_XP	377	2972.0	0.0037520515086478987	37.520.515.086.478.900	0.06911772822289323	6.911.772.822.289.320	0.10204944453626554	10.204.944.453.626.500	0.0011235955056179776	11.235.955.056.179.700	0.29037477477093177	0.11257009580622161	0.046451473374567134	0.5591919154237512	0.587355122673709	2.423.391.286.181.570	0.9108919832869155
AA10_1_XP	378	885.0	0.001117283171316753	1.117.283.171.316.750	0.037716960593181435	3.771.696.059.318.140	0.05865340735343006	5.865.340.735.343.000	0.0011235955056179776	11.235.955.056.179.700	0.1763919693389964	0.05695701310864283	0.028082055832326903	0.45124822177601953	0.5069605251461888	20.282.351.637.188.900	0.8700069403377643
AA10_1_XP	379	3434.0	0.004335311198081051	4.335.311.198.081.050	0.07429595989103291	7.429.595.989.103.290	0.11419843548109586	11.419.843.548.109.500	0.0011235955056179776	11.235.955.056.179.700	0.3549649785622111	0.11709036355677728	0.05226250953976133	0.4323735590350156	0.5536566122760463	22.404.274.993.280.700	0.8948617659924377
AA10_1_XP	380	534.0	0.0006741573033707866	6.741.573.033.707.860	0.02929784527953729	29.297.845.279.537.200	0.05826468387624348	5.826.468.387.624.340	0.0022471910112359553	2.247.191.011.235.950	0.13830264918550011	0.05841413680176423	0.01767822998816388	0.44290451707654366	0.6973638410825587	3.304.297.819.457.840	0.9531061616187869
AA10_1_XP	381	179.0	0.00022598156798384045	22.598.156.798.384.000	0.01696256669075418	1.696.256.669.075.410	0.022583990159822227	2.258.399.015.982.220	0.0011235955056179776	11.235.955.056.179.700	0.057815555194062604	0.022915148444239544	0.012651044373890337	0.8495588742924687	0.44791785204120804	18.113.246.438.003.600	0.8337897228349642
AA10_1_XP	382	412.0	0.0005201363464209065	5.201.363.464.209.060	0.025734377103733556	25.734.377.103.733.500	0.03874368460576779	3.874.368.460.576.770	0.0015890040026663992	15.890.040.026.663.900	0.12950666365207744	0.03717268854549915	0.024672489398476626	0.389711154266479	0.3362737438730684	15.066.452.332.853.900	0.7479755724137832
AA10_1_XP	383	926.0	0.0011690443125867947	11.690.443.125.867.900	0.038580739344046294	3.858.073.934.404.620	0.044746758992673885	4.474.675.899.267.380	0.0011235955056179776	11.235.955.056.179.700	0.1377174634774425	0.04243517807845036	0.036005964766132395	0.7745738076254158	0.1515066886353631	11.785.596.734.895.800	0.5292061040553797
AA10_1_XP	384	548.0	0.0006918318394142155	6.918.318.394.142.150	0.029679414688451086	29.679.414.688.451.000	0.044746758992673885	4.474.675.899.267.380	0.0011235955056179776	11.235.955.056.179.700	0.13217933742335874	0.04549532214323917	0.022465030676419404	0.49760331865273205	0.5062122957237304	20.251.618.080.803.900	0.8695824878098519
AA10_1_XP	385	927.0	0.0011703067794470398	11.703.067.794.470.300	0.038601565655600335	3.860.156.565.560.030	0.05091016071554693	5.091.016.071.554.690	0.0015890040026663992	15.890.040.026.663.900	0.16221071052600802	0.05020185198852524	0.03279206951857864	0.5589211341293921	0.346795621681965	15.309.144.169.776.400	0.7571816427688599
AA10_1_XP	386	146.0	0.00018432016159575815	18.432.016.159.575.800	0.015319390282765653	15.319.390.282.765.600	0.01965489402756843	19.654.894.027.568.400	0.0022471910112359553	2.247.191.011.235.950	0.05824103795410795	0.020173172050289134	0.012946970313565216	0.6828487111625124	0.3582085018017951	1.558.138.434.066.890	0.7668791774722427
AA10_1_XP	387	328.0	0.0004140891301603334	4.140.891.301.603.330	0.022961590876181083	22.961.590.876.181.000	0.0583404718460547	58.340.471.846.054.700	0.0015890040026663992	15.890.040.026.663.900	0.13678664648334565	0.07081405121552525	0.009314328535660785	0.27810979808371045	0.8684677916913371	7.602.700.607.392.890	0.9913118975264276
AA10_1_XP	388	1100.0	0.0013887135462694108	13.887.135.462.694.100	0.042049554140556805	4.204.955.414.055.680	0.06220499117153443	62.204.991.171.534.400	0.0011235955056179776	11.235.955.056.179.700	0.2656750488638566	0.06207301056481575	0.037363145872971036	0.2472412881470905	0.39807743280057317	16.613.432.599.025.300	0.798554458441033
AA10_1_XP	389	150.0	0.00018937002903673782	1.893.700.290.367.370	0.015527826942531932	15.527.826.942.531.900	0.017765604832406627	17.765.604.832.406.600	0.0015890040026663992	15.890.040.026.663.900	0.051732169168924286	0.01858487947442997	0.013337261210282107	0.8892005683500998	0.2823595531715879	13.934.554.614.632.800	0.6964138059199552
AA10_1_XP	390	647.0	0.0008168160585784624	8.168.160.585.784.620	0.03224906985568439	3.224.906.985.568.430	0.05708263279047433	57.082.632.790.474.300	0.0015890040026663992	15.890.040.026.663.900	0.1361752353852734	0.05623657334436914	0.019140783137173226	0.5535257921397067	0.6596381678527403	29.380.497.621.935	0.94029454067189
AA10_1_XP	391	134.0	0.00016917055927281912	1.691.705.592.728.190	0.014676329441352734	14.676.329.441.352.700	0.022471910112359553	22.471.910.112.359.500	0.0011235955056179776	11.235.955.056.179.700	0.059404559196729004	0.02481319085812454	0.01035566572134345	0.6024140522130864	0.5826548153135769	2.396.098.090.244.790	0.9087480381376652
AA10_1_XP	392	147.0	0.00018558262845600306	18.558.262.845.600.300	0.015371764419417707	15.371.764.419.417.700	0.022302733978965403	22.302.733.978.965.400	0.0022471910112359553	2.247.191.011.235.950	0.06072093321386811	0.024000636482732207	0.011291287423489883	0.6325142443337289	0.529542167283203	2.125.589.012.356.760	0.8824224768416852
AA10_1_XP	393	143.0	0.0001805327610150234	1.805.327.610.150.230	0.015161182356417665	15.161.182.356.417.600	0.02313624750783596	2.313.624.750.783.590	0.0022471910112359553	2.247.191.011.235.950	0.06374608844468285	0.02475246122949135	0.010242510076738261	0.5582886596775268	0.5862023585543562	24.166.401.637.921.300	0.9103688878328512
AA10_1_XP	394	352.0	0.0004443883348062114	4.443.883.348.062.110	0.023786819902926866	23.786.819.902.926.800	0.04211610070559846	42.116.100.705.598.400	0.0011235955056179776	11.235.955.056.179.700	0.11942737966502448	0.047396252213287145	0.014576022812208975	0.39152969578813335	0.6924646542385748	32.516.587.565.702.500	0.9515366577843445
AA10_1_XP	395	281.0	0.0003547531877288222	3.547.531.877.288.220	0.021252900678194336	21.252.900.678.194.300	0.02620652537009124	2.620.652.537.009.120	0.0015890040026663992	15.890.040.026.663.900	0.07118577422396336	0.02686989361938121	0.016909166693390414	0.8797306942172337	0.37070213477905767	15.890.726.081.660.900	0.7771642019730224
AA10_1_XP	396	486.0	0.0006135588940790305	6.135.588.940.790.300	0.02795008849655748	2.795.008.849.655.740	0.03721459586894202	3.721.459.586.894.200	0.0015890040026663992	15.890.040.026.663.900	0.12225975638431809	0.03669337505522218	0.025122079829896688	0.5158210579266886	0.31535107380858585	14.606.025.975.427.000	0.7288729984468787
AA10_1_XP	397	266.0	0.0003358161848251484	3.358.161.848.251.480	0.020677873350068456	20.677.873.350.068.400	0.02775076187691791	2.775.076.187.691.790	0.0011235955056179776	11.235.955.056.179.700	0.08250158075414928	0.028643182879081446	0.016468251464322972	0.6199932306159595	0.42505511577241695	17.392.971.525.322.100	0.8181921413094427
AA10_1_XP	398	830.0	0.0010478474940032825	10.478.474.940.032.800	0.03652616687002101	36.526.166.870.021.000	0.058986088756884	58.986.088.756.884	0.0015890040026663992	15.890.040.026.663.900	0.2105720931780784	0.0640116217011389	0.031442475854627505	0.29696571649571785	0.5088005112348517	2.035.832.737.761.900	0.8710471067840457
AA10_1_XP	399	254.0	0.0003206665825022094	3.206.665.825.022.090	0.020206072689092594	20.206.072.689.092.500	0.02316351475066102	2.316.351.475.066.100	0.0011235955056179776	11.235.955.056.179.700	0.07474933925233841	0.023483347198743326	0.019054223395718176	0.7211885968770616	0.18860700587274748	12.324.484.032.248.900	0.5845009915143107
AA10_1_XP	400	982.0	0.0012397424567605103	12.397.424.567.605.100	0.039730204142876036	3.973.020.414.287.600	0.06633021187930536	6.633.021.187.930.530	0.0011235955056179776	11.235.955.056.179.700	0.16163237499144462	0.059672239949306406	0.027162855728604274	0.5963272145952502	0.5447991268355261	21.968.323.413.972.800	0.8903887718689519
AA10_1_XP	401	2932.0	0.0037015528342381017	37.015.528.342.381.000	0.06865102654351551	6.865.102.654.351.550	0.11310427354818103	11.310.427.354.818.100	0.0015890040026663992	15.890.040.026.663.900	0.4676507851935277	0.11621625421966408	0.0707749615241926	0.21269166986676988	0.39100634416921953	1.642.053.230.646.240	0.7931750923710734
AA10_1_XP	402	492.0	0.0006211336952405	6.211.336.952.405	0.028122090664594684	28.122.090.664.594.600	0.04071386726290661	40.713.867.262.906.600	0.0015890040026663992	15.890.040.026.663.900	0.12078367941916668	0.03883690287984714	0.025114321626378628	0.5350303800911699	0.35333871230471614	15.464.046.155.662.400	0.7627772800734677
AA10_1_XP	403	145.0	0.0001830576947355132	18.305.769.473.551.300	0.015266836473392687	15.266.836.473.392.600	0.019101123595505618	1.910.112.359.550.560	0.0015890040026663992	15.890.040.026.663.900	0.0625825672020618	0.02012546107114727	0.01386824670627449	0.5873420628216117	0.31091036089818547	14.511.900.096.240.500	0.7246761133655026
AA10_1_XP	404	165.0	0.0002083070319404116	2.083.070.319.404.110	0.016285722290182363	16.285.722.290.182.300	0.020255906041932524	20.255.906.041.932.500	0.0011235955056179776	11.235.955.056.179.700	0.058746372188159444	0.021322013801509592	0.01323549057038321	0.7584931972848726	0.37925701138763257	16.109.726.865.146.500	0.7840141211027939
AA10_1_XP	405	171.0	0.00021588183310188112	2.158.818.331.018.810	0.016579182334941354	16.579.182.334.941.300	0.0211999576001272	211.999.576.001.272	0.0015890040026663992	15.890.040.026.663.900	0.059404559196729	0.023115550365620907	0.012887948733192097	0.7687522606599837	0.44245546701929395	17.935.787.024.112.100	0.8301470314006588
AA10_1_XP	406	538.0	0.0006792071708117663	6.792.071.708.117.660	0.029407370316728958	29.407.370.316.728.900	0.037501841052311545	3.750.184.105.231.150	0.0011235955056179776	11.235.955.056.179.700	0.10648949356866332	0.037330427494399826	0.0237121284323157	0.7526595960682018	0.3648042622637283	15.743.178.686.365.600	0.7723511991067752
AA10_1_XP	407	158.0	0.00019946976391869718	19.946.976.391.869.700	0.015936523817955798	15.936.523.817.955.700	0.021816278470727642	21.816.278.470.727.600	0.0015890040026663992	15.890.040.026.663.900	0.06754235772158212	0.02283146855805066	0.014960919488395251	0.549458004367284	0.3447237329322014	15.260.738.870.869.700	0.7553893127505121
AA10_1_XP	408	423.0	0.0005340234818836006	5.340.234.818.836.000	0.026075655599646235	26.075.655.599.646.200	0.04490166562401817	4.490.166.562.401.810	0.0011235955056179776	11.235.955.056.179.700	0.12582332141269315	0.047690896538216995	0.01831031419541369	0.4238848820051566	0.6160626969815768	26.045.919.272.189.400	0.9233591648708207
AA10_1_XP	409	166.0	0.0002095694988006565	2.095.694.988.006.560	0.016334998415773544	16.334.998.415.773.500	0.021583564845279266	21.583.564.845.279.200	0.0015890040026663992	15.890.040.026.663.900	0.07222951825557518	0.021109969981583376	0.015470445451226384	0.5047873956497534	0.2671498128740586	13.645.353.683.018.800	0.6803900375736499
AA10_1_XP	410	498.0	0.0006287084964019695	6.287.084.964.019.690	0.028293047197676894	28.293.047.197.676.800	0.03164073671983983	3.164.073.671.983.980	0.0011235955056179776	11.235.955.056.179.700	0.09551931832451657	0.03253471610592609	0.024937175061428486	0.8659179942243906	0.23352104932348672	1.304.667.269.880.500	0.6422694280205399
AA10_1_XP	411	523.0	0.0006602701679080925	6.602.701.679.080.920	0.02899451824034173	2.899.451.824.034.170	0.03519204441205804	3.519.204.441.205.800	0.0015890040026663992	15.890.040.026.663.900	0.10888953735441735	0.03172209038720398	0.02810749785398554	0.6997763075397964	0.1139455971878981	11.285.988.725.142.200	0.4635812714695118
AA10_1_XP	412	135.0	0.00017043302613306403	17.043.302.613.306.400	0.01473099007539882	1.473.099.007.539.880	0.021583564845279266	21.583.564.845.279.200	0.0015890040026663992	15.890.040.026.663.900	0.05332117317159069	0.022729014327161894	0.00972754295418513	0.7532935118530165	0.5720209062229149	2.336.562.730.610.510	0.9037886341892916
AA10_1_XP	413	203.0	0.0002562807726297185	2.562.807.726.297.180	0.01806396452242526	18.063.964.522.425.200	0.024642373257821697	24.642.373.257.821.600	0.0011235955056179776	11.235.955.056.179.700	0.06324075421063136	0.023507384176769598	0.014306550193726736	0.8052519909225858	0.3914018639358132	16.431.203.790.189.200	0.7934786126791304
AA10_1_XP	414	918.0	0.0011589445777048354	11.589.445.777.048.300	0.038413722372222535	3.841.372.237.222.250	0.05327312175788628	5.327.312.175.788.620	0.0011235955056179776	11.235.955.056.179.700	0.1670906495715222	0.049430658164607316	0.03311286114024904	0.5216368182084345	0.3301149050052894	14.927.933.275.002.800	0.7424647867097317
AA10_1_XP	415	1087.0	0.0013723014770862267	13.723.014.770.862.200	0.04180034100249254	4.180.034.100.249.250	0.05740242595256091	5.740.242.595.256.090	0.0011235955056179776	11.235.955.056.179.700	0.21847033728091306	0.05130102452361249	0.04679266394471886	0.36130538669578577	0.08788051741186087	10.963.475.938.070.000	0.4099244436272926
AA10_1_XP	416	243.0	0.00030677944703951524	3.067.794.470.395.150	0.01976369711067991	1.976.369.711.067.990	0.02524966860027442	2.524.966.860.027.440	0.0011235955056179776	11.235.955.056.179.700	0.11009298433404145	0.02689911593994072	0.022120218105257217	0.31806569837779336	0.17766003333914904	1.216.042.075.712.970	0.5689964668011838
AA10_1_XP	417	269.0	0.0003396035854058832	33.960.358.540.588.300	0.020794150967823034	20.794.150.967.823.000	0.030191076050661583	30.191.076.050.661.500	0.0015890040026663992	15.890.040.026.663.900	0.0857126643229909	0.028338320648125838	0.018814912160477967	0.5808876464600748	0.33606114511509355	15.061.627.929.176.500	0.7477868660080351
AA10_1_XP	418	153.0	0.00019315742961747257	19.315.742.961.747.200	0.015682336488813297	15.682.336.488.813.200	0.01658968883172292	1.658.968.883.172.290	0.0011235955056179776	11.235.955.056.179.700	0.052390356177493845	0.016338351553430733	0.015365968712305389	0.8843385955182366	0.05951535795673113	1.063.281.584.085.650	0.33983619301178675
AA10_1_XP	419	250.0	0.0003156167150612297	3.156.167.150.612.290	0.020046338383739003	20.046.338.383.739.000	0.027338258563138068	2.733.825.856.313.800	0.0011235955056179776	11.235.955.056.179.700	0.07277477822662974	0.027153925192619496	0.01569635675603798	0.7488728368293031	0.421948884196518	17.299.508.169.100.500	0.8160005560772305
AA10_1_XP	420	1737.0	0.002192904936245424	2.192.904.936.245.420	0.05284026194742618	5.284.026.194.742.610	0.06170575378762239	6.170.575.378.762.230	0.0011235955056179776	11.235.955.056.179.700	0.1813916855955198	0.06127172104362021	0.04594784573750878	0.837519477991358	0.2500970275537413	13.335.058.490.805.800	0.661547830407043
AA10_1_XP	421	1316.0	0.001661406388082313	1.661.406.388.082.310	0.04599313332642184	4.599.313.332.642.180	0.05515927060060035	5.515.927.060.060.030	0.002512435929775045	2.512.435.929.775.040	0.16763590954257676	0.05150960538030109	0.04232714698960111	0.7429363875140239	0.17826691396497552	12.169.401.682.791.400	0.5698725605917124
AA10_1_XP	422	471.0	0.0005946218911753567	5.946.218.911.753.560	0.027515379445133457	2.751.537.944.513.340	0.04387780716801491	4.387.780.716.801.490	0.0022471910112359553	2.247.191.011.235.950	0.12268523914436344	0.04476457663005026	0.019331427342361377	0.4964392722204414	0.5681534642419857	231.563.742.486.602	0.9019470990883013
AA10_1_XP	423	504.0	0.000636283297563439	6.362.832.975.634.390	0.028462976936930916	28.462.976.936.930.900	0.03488578583429219	3.488.578.583.429.210	0.0011235955056179776	11.235.955.056.179.700	0.0967227653041407	0.03466222841626948	0.023714147926038497	0.8546788916718911	0.3158504513544853	1.461.668.727.224.630	0.7293417546583622
AA10_1_XP	424	7702.0	0.009723519757606365	9.723.519.757.606.360	0.11126711045676564	11.126.711.045.676.500	0.14832311858448755	14.832.311.858.448.700	0.0011235955056179776	11.235.955.056.179.700	0.4777962203075983	0.13608389523464484	0.09831577704207131	0.5352392399131091	0.2775355461970812	1.384.151.143.680.750	0.6914080654658652
AA10_1_XP	425	148.0	0.00018684509531624797	18.684.509.531.624.700	0.015423960713657748	15.423.960.713.657.700	0.01965489402756843	19.654.894.027.568.400	0.002512435929775045	2.512.435.929.775.040	0.05758285094553839	0.020698563702725176	0.012782508756487971	0.7081173572340639	0.3824446497799737	16.192.880.519.029.000	0.7865274244516974
AA10_1_XP	426	1003.0	0.0012662542608256535	12.662.542.608.256.500	0.04015277074589766	4.015.277.074.589.760	0.08366826602755716	8.366.826.602.755.710	0.0011235955056179776	11.235.955.056.179.700	0.22325104963590076	0.09742014524835726	0.0220567188454407	0.319259452745623	0.773591809073877	4.416.801.335.276.330	0.9740325102795904
AA10_1_XP	427	576.0	0.0007271809115010732	7.271.809.115.010.730	0.030428202258755397	30.428.202.258.755.300	0.06281089824437612	6.281.089.824.437.610	0.0022471910112359553	2.247.191.011.235.950	0.16647238829995573	0.0678824828666358	0.01595262193699786	0.3297371757106586	0.7649964871152559	4.255.255.539.479.710	0.9719945210400263
AA10_1_XP	428	212.0	0.0002676429743719228	2.676.429.743.719.220	0.01846005468141608	1.846.005.468.141.600	0.022075149106054494	22.075.149.106.054.400	0.0011235955056179776	11.235.955.056.179.700	0.06165175020796496	0.022824598461661162	0.015282569619603567	0.8848606684850251	0.33043423982796716	14.935.052.828.015.900	0.7427527804089646
AA10_1_XP	429	272.0	0.00034339098598661793	3.433.909.859.866.170	0.0209097819850844	20.909.781.985.084.300	0.02623060119085113	2.623.060.119.085.110	0.0011235955056179776	11.235.955.056.179.700	0.06998232724433923	0.026493970299821683	0.016784090227227988	0.8810934917037633	0.3664939592937887	15.785.169.134.065.900	0.7737377439344291
AA10_1_XP	430	2016.0	0.002545133190253756	25.451.331.902.537.500	0.05692595387386183	5.692.595.387.386.180	0.09103897482676247	9.103.897.482.676.240	0.0022471910112359553	2.247.191.011.235.950	0.3204722990005987	0.0835100555474427	0.04764736263758774	0.3114148990261639	0.42944161244727097	17.526.690.025.349.600	0.82125704039188
AA10_1_XP	431	159.0	0.0002007322307789421	2.007.322.307.789.420	0.01598687630935618	1.598.687.630.935.610	0.023887968118504833	23.887.968.118.504.800	0.0011235955056179776	11.235.955.056.179.700	0.059677189182256285	0.02485510400849883	0.01062083122673476	0.7082886068427349	0.5726901314473226	23.402.221.048.323.900	0.9041052351565572
AA10_1_XP	432	902.0	0.0011387451079409167	11.387.451.079.409.100	0.03807749076297027	3.807.749.076.297.020	0.06435956625447051	6.435.956.625.447.050	0.0022471910112359553	2.247.191.011.235.950	0.19727487544868955	0.0623254982921378	0.02906247399464743	0.36769932494848573	0.533698489526339	2.144.535.193.515.060	0.8846258538670358
AA10_1_XP	433	634.0	0.0008004039893952785	8.004.039.893.952.780	0.03192343983755279	31.923.439.837.552.700	0.04089949376000292	4.089.949.376.000.290	0.0015890040026663992	15.890.040.026.663.900	0.11392917934794382	0.03936327081434371	0.026835913076548944	0.7749062620022186	0.3182499187346465	14.668.131.731.557.100	0.7315851465787725
AA10_1_XP	434	692.0	0.0008736270672894837	8.736.270.672.894.830	0.03335170954275025	3.335.170.954.275.020	0.04473264997167277	4.473.264.997.167.270	0.0011235955056179776	11.235.955.056.179.700	0.1344265284345947	0.042837259380432195	0.02806554444006963	0.6075275527373226	0.34483333327132026	1.526.329.178.181.650	0.7554843736356371
AA10_1_XP	435	184.0	0.00023229390228506506	23.229.390.228.506.500	0.017197842376013062	17.197.842.376.013.000	0.024202987897233727	24.202.987.897.233.700	0.0015890040026663992	15.890.040.026.663.900	0.06044830322834082	0.02506629828105908	0.011928971708368614	0.7988761286420555	0.5241031773174687	21.012.958.110.609.100	0.8795011166341242
AA10_1_XP	436	241.0	0.0003042545133190254	3.042.545.133.190.250	0.019682196981585527	19.682.196.981.585.500	0.02338050791762339	2.338.050.791.762.330	0.0015890040026663992	15.890.040.026.663.900	0.06494268525081275	0.022949396172392212	0.01707343950942905	0.9065388268425032	0.25603970661467124	13.441.577.580.028.900	0.6682238261735477
AA10_1_XP	437	252.0	0.0003181416487817195	31.814.164.878.171.900	0.020126364004860158	20.126.364.004.860.100	0.03370786516853933	33.707.865.168.539.300	0.0015890040026663992	15.890.040.026.663.900	0.09315920027576564	0.03506573499808464	0.015497428769569601	0.4606582868428548	0.5580463728931933	2.262.680.830.444.520	0.897037898579061
AA10_1_XP	438	587.0	0.0007410680469637673	7.410.680.469.637.670	0.030717375257888216	30.717.375.257.888.200	0.04477496369701411	4.477.496.369.701.410	0.0011235955056179776	11.235.955.056.179.700	0.1302047763976501	0.04316357188183936	0.024461179345439118	0.5493057180099026	0.43329112307012496	176.457.444.149.713	0.8239181080719611
AA10_1_XP	439	322.0	0.00040651432899886387	40.651.432.899.886.300	0.022750607006909368	2.275.060.700.690.930	0.029493044378442	29.493.044.378.442	0.0015890040026663992	15.890.040.026.663.900	0.1063697163576541	0.030230587358392878	0.021634885597987097	0.45149164721773377	0.2843379011628554	13.973.074.746.096.800	0.698446676767821
AA10_1_XP	440	441.0	0.0005567478853680092	5.567.478.853.680.090	0.026624676976410973	26.624.676.976.410.900	0.030565102266821225	30.565.102.266.821.200	0.0011235955056179776	11.235.955.056.179.700	0.09009411930794785	0.030444173614403974	0.02370023168372011	0.8619370549918564	0.2215183113885909	12.845.517.301.552.900	0.6276673167345336
AA11_1_XP	1	431.0	0.00054412321676556	5.441.232.167.655.600	0.026321078944344472	2.632.107.894.434.440	0.034849578470271515	3.484.957.847.027.150	0.0015890040026663992	15.890.040.026.663.900	0.09831176930680711	0.031330482734243645	0.023516537053813215	0.7074505631651825	0.24940393503384906	1.332.274.503.790.650	0.6607613391061328
AA11_1_XP	2	173.0	0.00021840676682237094	21.840.676.682.237.000	0.016675854771375124	16.675.854.771.375.100	0.020255906041932524	20.255.906.041.932.500	0.0022471910112359553	2.247.191.011.235.950	0.05595392120586892	0.02097347379189319	0.013518866113572555	0.8766271155465687	0.35543028075787997	1.551.422.553.910.520	0.7645455362737622
AA11_1_XP	3	1221.0	0.0015414720363590459	1.541.472.036.359.040	0.04430195428867417	44.301.954.288.674.100	0.05496438116240454	5.496.438.116.240.450	0.0011235955056179776	11.235.955.056.179.700	0.16166545055495346	0.05189798278526565	0.040082442011920905	0.7411584779247391	0.22766859402287398	1.294.780.960.946.200	0.6352198039587522
AA11_1_XP	4	2187.0	0.002761015023355637	27.610.150.233.556.300	0.059291091332039726	5.929.109.133.203.970	0.08741688569757271	8.741.688.569.757.270	0.0015890040026663992	15.890.040.026.663.900	0.23602923278424962	0.08341151845895481	0.04515092543450742	0.6227977635362163	0.4586967571304278	18.473.933.292.894.500	0.8408274491587944
AA11_1_XP	5	2807.0	0.003543744476707487	3.543.744.476.707.480	0.06717168751922784	6.717.168.751.922.780	0.0921416823980715	921.416.823.980.715	0.0011235955056179776	11.235.955.056.179.700	0.3081788995658186	0.09409727465510366	0.055874268774962786	0.46888513354449896	0.40620736381834976	1.684.089.594.694.940	0.8046181114146302
AA11_1_XP	6	165.0	0.0002083070319404116	2.083.070.319.404.110	0.016285722290182363	16.285.722.290.182.300	0.01991016308614534	1.991.016.308.614.530	0.0015890040026663992	15.890.040.026.663.900	0.057815555194062604	0.019015666848317098	0.015271323523500309	0.78311292881708	0.19690833640936267	12.451.878.724.889.000	0.5958555025098138
AA11_1_XP	7	190.0	0.00023986870344653457	23.986.870.344.653.400	0.01747599264054776	1.747.599.264.054.770	0.02844716607004981	2.844.716.607.004.980	0.0011235955056179776	11.235.955.056.179.700	0.0813779852485313	0.029274630413072853	0.012449790477742948	0.4551657602044576	0.5747242475114773	23.514.155.089.925.700	0.9050638288791133
AA11_1_XP	8	135.0	0.00017043302613306403	17.043.302.613.306.400	0.01473099007539882	1.473.099.007.539.880	0.026517806115069546	26.517.806.115.069.500	0.0015890040026663992	15.890.040.026.663.900	0.06351338419615865	0.027504211621835833	0.008560398305312305	0.5309249212694267	0.6887604551982094	32.129.593.321.338.300	0.9503314925601352
AA11_1_XP	9	2330.0	0.002941547784370661	2.941.547.784.370.660	0.061198815035822605	61.198.815.035.822.600	0.12617332169554873	12.617.332.169.554.800	0.0015890040026663992	15.890.040.026.663.900	0.3714527293399588	0.12238849499589732	0.0352239892696089	0.2679036707193552	0.7121952576441954	3.474.577.909.365.120	0.9576891094073843
AA11_1_XP	10	255.0	0.00032192904936245427	3.219.290.493.624.540	0.020245809350264935	20.245.809.350.264.900	0.024307087250319034	24.307.087.250.319.000	0.0015890040026663992	15.890.040.026.663.900	0.06614613223043687	0.024358976671286423	0.01685770628490422	0.9246153981683889	0.3079468603139006	1.444.975.743.414.120	0.7218465569985164
AA11_1_XP	11	315.0	0.0003976770609771494	39.767.706.097.714.900	0.02250195902738611	2.250.195.902.738.610	0.04058964464761448	4.058.964.464.761.440	0.0011235955056179776	11.235.955.056.179.700	0.09924258630090396	0.03964850619924156	0.013988425028871487	0.5073927498179474	0.6471891032015962	28.343.795.757.856.000	0.9356946462924248
AA11_1_XP	12	7443.0	0.00939654084080293	939.654.084.080.293	0.10938028790522215	10.938.028.790.522.200	0.14733246483735735	14.733.246.483.735.700	0.0015890040026663992	15.890.040.026.663.900	0.43626311233673626	0.1485135878572635	0.09025750246175109	0.620412991018124	0.39226097918732106	16.454.431.355.465.400	0.7941368160346467
AA11_1_XP	13	125.0	0.00015780835753061485	15.780.835.753.061.400	0.014174901809102023	14.174.901.809.102.000	0.017587051508425315	17.587.051.508.425.300	0.0011235955056179776	11.235.955.056.179.700	0.048281531178064205	0.016556226196694647	0.012723993056327532	0.8507026671595685	0.23146779313344956	13.011.816.434.826.900	0.6398111025989074
AA11_1_XP	14	727.0	0.0009178134073980559	9.178.134.073.980.550	0.0341847381880764	341.847.381.880.764	0.04253369265336562	4.253.369.265.336.560	0.0011235955056179776	11.235.955.056.179.700	0.12927395940355324	0.041758077280479526	0.029187497978889775	0.6901478834417332	0.301033479514778	14.306.836.889.781.200	0.7151543911917073
AA11_1_XP	15	462.0	0.0005832596894331524	5.832.596.894.331.520	0.02725122568686112	2.725.122.568.686.110	0.031218975257190574	31.218.975.257.190.500	0.0015890040026663992	15.890.040.026.663.900	0.09047967633099012	0.03040223059243444	0.0247779621850003	0.8953024019045935	0.1849952552111006	12.269.867.217.264.000	0.5794542829003689
AA11_1_XP	16	733.0	0.0009253882085595254	9.253.882.085.595.250	0.03432551327175776	3.432.551.327.175.770	0.045847653400231836	45.847.653.400.231.800	0.0011235955056179776	11.235.955.056.179.700	0.12264531340736035	0.0443666506236484	0.02706420480743161	0.7730933021184103	0.38998765002544966	16.393.110.730.327.300	0.7923919061162391
AA11_1_XP	17	581.0	0.0007334932458022978	7.334.932.458.022.970	0.030559983742659853	30.559.983.742.659.800	0.041314104069326375	41.314.104.069.326.300	0.0015890040026663992	15.890.040.026.663.900	0.14326243970502048	0.03612806909712494	0.028163244736007852	0.4490981826385056	0.22046083724277765	12.828.091.874.986.800	0.626353489435294
AA11_1_XP	18	181.0	0.0002285065017043303	2.285.065.017.043.300	0.017057066400733924	17.057.066.400.733.900	0.0260616033814454	26.061.603.381.445.300	0.0011235955056179776	11.235.955.056.179.700	0.06587350224490958	0.02804774989312439	0.010986854092339102	0.6617392850679105	0.6082803742116791	25.528.463.068.132.900	0.9200846345702431
AA11_1_XP	19	1772.0	0.002237091276353996	22.370.912.763.539.900	0.053369964195565715	53.369.964.195.565.700	0.07720172308450285	7.720.172.308.450.280	0.0022471910112359553	2.247.191.011.235.950	0.27307480890613406	0.08378311903217639	0.04113553925798796	0.37699040030437697	0.509023539190632	2.036.757.522.654.980	0.8711728387243872
AA11_1_XP	20	528.0	0.0006665825022093171	6.665.825.022.093.170	0.029132785682825055	29.132.785.682.825.000	0.04406443045197209	4.406.443.045.197.200	0.0015890040026663992	15.890.040.026.663.900	0.12632180547325042	0.04965701174742025	0.01981126861892318	0.5249369272338229	0.6010378409459485	25.065.033.795.962.500	0.9169673907195008
AA11_1_XP	21	354.0	0.00044691326852670126	44.691.326.852.670.100	0.023854300378653756	23.854.300.378.653.700	0.03275815671261405	32.758.156.712.614.000	0.0015890040026663992	15.890.040.026.663.900	0.08691611130261503	0.031644572202166696	0.019118396612805587	0.7434170854459865	0.39583962486000823	16.551.896.502.121.400	0.7968627492301948
AA11_1_XP	22	144.0	0.0001817952278752683	1.817.952.278.752.680	0.015214101129377698	15.214.101.129.377.600	0.01589004002666399	15.890.040.026.663.900	0.0015890040026663992	15.890.040.026.663.900	0.049212348172161045	0.016361736616788785	0.014543477813878528	0.9432876901559162	0.1111287172930373	1.125.022.283.265.360	0.45815700668971426
AA11_1_XP	23	140.0	0.00017674536043428863	17.674.536.043.428.800	0.015001306018257407	15.001.306.018.257.400	0.020005049230072874	20.005.049.230.072.800	0.0022471910112359553	2.247.191.011.235.950	0.05347402594610875	0.01838038265082847	0.013551296645696976	0.7767336522622981	0.26273043912466265	13.563.560.101.582.500	0.6755986934613529
AA11_1_XP	24	276.0	0.00034844085342759757	3.484.408.534.275.970	0.02106296924902294	21.062.969.249.022.900	0.031218975257190574	31.218.975.257.190.500	0.0011235955056179776	11.235.955.056.179.700	0.11075117134261103	0.02803062918786705	0.026690057983178417	0.3569786776509027	0.04782522702947012	10.502.273.620.212.200	0.30555392604010156
AA11_1_XP	25	2571.0	0.003245802297689686	32.458.022.976.896.800	0.06428595367427291	642.859.536.742.729	0.09497539532136702	9.497.539.532.136.700	0.0015890040026663992	15.890.040.026.663.900	0.27950382621731157	0.08786160205046725	0.05151641654148507	0.5221032690323825	0.4136640427761117	17.055.068.645.877.900	0.8100679880518342
AA11_1_XP	26	2026.0	0.0025577578588562053	2.557.757.858.856.200	0.05706696462711908	5.706.696.462.711.900	0.08575470518243679	857.547.051.824.368	0.0011235955056179776	11.235.955.056.179.700	0.21816463173187692	0.08691198986640335	0.03823252881762315	0.6753059887752677	0.5601006388601593	22.732.472.204.752.900	0.8980470767553113
AA11_1_XP	27	144.0	0.0001817952278752683	1.817.952.278.752.680	0.015214101129377698	15.214.101.129.377.600	0.025940216585652126	25.940.216.585.652.100	0.0015890040026663992	15.890.040.026.663.900	0.06110649023691038	0.027827667493442485	0.008616729549481896	0.6118115379654323	0.6903538698846245	32.294.929.687.233.400	0.9508518675927244
AA11_1_XP	28	155.0	0.00019568236333796242	1.956.823.633.379.620	0.015784502627866612	15.784.502.627.866.600	0.02034918008570206	20.349.180.085.702.000	0.0022471910112359553	2.247.191.011.235.950	0.057542925208535316	0.02154216991095017	0.012146412797484482	0.7426388719125361	0.43615648527076656	17.735.417.254.558.900	0.8258816446064077
AA11_1_XP	29	259.0	0.00032697891680343396	32.697.891.680.343.300	0.020403982139984365	20.403.982.139.984.300	0.022611923367975406	22.611.923.367.975.400	0.0015890040026663992	15.890.040.026.663.900	0.06998232724433921	0.02277730374956767	0.019206041064933253	0.8389824057032158	0.15679040521651744	11.859.447.593.890.000	0.5375849507427406
AA11_1_XP	30	263.0	0.00033202878424441366	33.202.878.424.441.300	0.02056093816172615	2.056.093.816.172.610	0.02453969625600175	2.453.969.625.600.170	0.0015890040026663992	15.890.040.026.663.900	0.07316033524967201	0.024606670356226636	0.018769826564918508	0.7795324982535874	0.23720575383865916	13.109.695.111.524.000	0.6466412746052882
AA11_1_XP	31	935.0	0.001180406514328999	1.180.406.514.328.990	0.03876777338082076	3.876.777.338.082.070	0.07748736921153558	7.748.736.921.153.550	0.0015890040026663992	15.890.040.026.663.900	0.19952891663341973	0.07881005485540948	0.02097534422163879	0.3725887800167042	0.7338493893942639	37.572.711.094.822.700	0.9639314563153305
AA11_1_XP	32	356.0	0.0004494382022471911	4.494.382.022.471.910	0.023921590499291715	23.921.590.499.291.700	0.03970920684735347	3.970.920.684.735.340	0.0015890040026663992	15.890.040.026.663.900	0.1183037841594065	0.041705424367866915	0.017600431062044643	0.4035362702335204	0.5779822090575495	23.695.683.486.869.000	0.9065875490696164
AA11_1_XP	33	286.0	0.0003610655220300468	3.610.655.220.300.460	0.021441149710057544	21.441.149.710.057.500	0.02844716607004981	2.844.716.607.004.980	0.0015890040026663992	15.890.040.026.663.900	0.07633834325500481	0.026923837897975818	0.017509534643118937	0.778592871419166	0.34966423771124644	15.376.672.451.175.900	0.7596468892112347
AA11_1_XP	34	267.0	0.0003370786516853933	3.370.786.516.853.930	0.020716705071315098	20.716.705.071.315.000	0.027176149713365898	271.761.497.133.659	0.0022471910112359553	2.247.191.011.235.950	0.10884961161741426	0.027105708515070926	0.02022121920401974	0.35750930065774095	0.2539866946190825	13.404.586.658.000.600	0.6659310386178422
AA11_1_XP	35	331.0	0.00041787653074106814	41.787.653.074.106.800	0.023066359135248606	23.066.359.135.248.600	0.02817963191906619	28.179.631.919.066.100	0.0011235955056179776	11.235.955.056.179.700	0.0781999772431985	0.02796790758938144	0.019527463051263023	0.8587061853026864	0.3017903470663281	14.322.345.670.792.300	0.7158933443958264
AA11_1_XP	36	540.0	0.0006817321045322561	6.817.321.045.322.560	0.02946198015079764	2.946.198.015.079.760	0.03932584269662922	39.325.842.696.629.200	0.0015890040026663992	15.890.040.026.663.900	0.10439515533194542	0.039688982351503664	0.02198774079525811	0.7860730751299301	0.4459988769547003	18.050.504.925.027.500	0.832515919165842
AA11_1_XP	37	301.0	0.00038000252493372057	38.000.252.493.372.000	0.021996232446599182	21.996.232.446.599.100	0.029685044524995298	296.850.445.249.953	0.0015890040026663992	15.890.040.026.663.900	0.0814909122860463	0.028956066162278526	0.017789316882088485	0.719081286694261	0.38564455605289094	16.277.222.084.583.500	0.7890293964692005
AA11_1_XP	38	197.0	0.000248705971468249	248.705.971.468.249	0.017795007105509953	17.795.007.105.509.900	0.024744624208477797	247.446.242.084.778	0.0015890040026663992	15.890.040.026.663.900	0.07188388696953599	0.0266854676382314	0.012837673363091166	0.6048295087912935	0.5189264232829464	2.078.684.110.701.330	0.8766802232197674
AA11_1_XP	39	248.0	0.00031309178134073987	3.130.917.813.407.390	0.019965992014788665	19.965.992.014.788.600	0.02316351475066102	2.316.351.475.066.100	0.0015890040026663992	15.890.040.026.663.900	0.09157019627309926	0.024299630610757822	0.020141980217127042	0.46921646300198855	0.17109932493336433	12.064.171.620.075.100	0.5593958087741412
AA11_1_XP	40	386.0	0.00048731220805453866	48.731.220.805.453.800	0.024909138361799022	24.909.138.361.799.000	0.03271959500800233	3.271.959.500.800.230	0.0011235955056179776	11.235.955.056.179.700	0.09486113131594703	0.03327513377998669	0.020036406858736266	0.6805194712558689	0.39785645968500505	1.660.733.584.349.130	0.7983878486405741
AA11_1_XP	41	126.0	0.00015907082439085976	15.907.082.439.085.900	0.014231488468465458	14.231.488.468.465.400	0.02338050791762339	2.338.050.791.762.330	0.0022471910112359553	2.247.191.011.235.950	0.05921178068520786	0.023476845378329492	0.009839396192306357	0.570143466691211	0.5808893386762816	23.860.046.815.359.000	0.9079351593394736
AA11_1_XP	42	134.0	0.00016917055927281912	1.691.705.592.728.190	0.014676329441352734	14.676.329.441.352.700	0.024202987897233727	24.202.987.897.233.700	0.0011235955056179776	11.235.955.056.179.700	0.06773513623310326	0.023578071725848564	0.012765583350533146	0.463347294872443	0.45858238540608565	1.847.003.076.820.910	0.840753808559578
AA11_1_XP	43	2264.0	0.002858224971594496	28.582.249.715.944.900	0.06032582416829172	60.325.824.168.291.700	0.07959308201539254	7.959.308.201.539.250	0.0015890040026663992	15.890.040.026.663.900	0.22091030680367016	0.07644450294307202	0.048703595582475036	0.7359940707462833	0.36288949882054367	15.695.864.346.118.000	0.7707724756936135
AA11_1_XP	44	158.0	0.00019946976391869718	19.946.976.391.869.700	0.015936523817955798	15.936.523.817.955.700	0.019622751906261775	19.622.751.906.261.700	0.0015890040026663992	15.890.040.026.663.900	0.056226551191396204	0.02000522440849939	0.013211929412967024	0.7928737620148203	0.33957604557768295	15.141.788.744.999.600	0.7508929353943806
AA11_1_XP	45	347.0	0.0004380760005049868	43.807.600.050.498.600	0.023617275190893006	23.617.275.190.893.000	0.030852876893811196	30.852.876.893.811.100	0.0015890040026663992	15.890.040.026.663.900	0.07990190828337988	0.02990026546861818	0.019011109329735338	0.8622734663032063	0.3641825906298911	15.727.785.764.637.600	0.7718395053000873
AA11_1_XP	46	699.0	0.0008824643353111982	8.824.643.353.111.980	0.03351997148770637	3.351.997.148.770.630	0.036391314024048646	3.639.131.402.404.860	0.0011235955056179776	11.235.955.056.179.700	0.11656192738222204	0.03653673116691532	0.03160197385514126	0.8161943544869261	0.13506291214805144	11.561.534.521.354.300	0.5018802985356076
AA11_1_XP	47	219.0	0.00027648024239363723	27.648.024.239.363.700	0.01876234468166338	1.876.234.468.166.330	0.022751074979007403	22.751.074.979.007.400	0.0011235955056179776	11.235.955.056.179.700	0.06494268525081273	0.021882188701934445	0.016815289800161386	0.8237842451390385	0.2315535694710983	13.013.268.853.519.500	0.639914121900267
AA11_1_XP	48	2299.0	0.0029024113117030684	29.024.113.117.030.600	0.0607903352281183	607.903.352.281.183	0.07426787806589097	7.426.787.806.589.090	0.0022471910112359553	2.247.191.011.235.950	0.229560289736069	0.07076067299255254	0.054143716439709375	0.6921102698898325	0.23483321808700253	13.069.046.169.253.300	0.6438321177581213
AA11_1_XP	49	510.0	0.0006438580987249085	6.438.580.987.249.080	0.028631898164364688	2.863.189.816.436.460	0.031218975257190574	31.218.975.257.190.500	0.002512435929775045	2.512.435.929.775.040	0.09404324135936518	0.030593598382933896	0.027119368039994582	0.9148393739480345	0.11356069656968992	11.281.088.238.419	0.46284485665715974
AA11_1_XP	50	386.0	0.00048731220805453866	48.731.220.805.453.800	0.024909138361799022	24.909.138.361.799.000	0.028712207503776718	28.712.207.503.776.700	0.0031780080053327984	31.780.080.053.327.900	0.08401073328280953	0.02851210501619642	0.02310277337768507	0.8676560602770574	0.18972052871713807	12.341.420.897.863.300	0.5860436659648883
AA11_1_XP	51	146.0	0.00018432016159575815	18.432.016.159.575.800	0.015319390282765653	15.319.390.282.765.600	0.017765604832406627	17.765.604.832.406.600	0.0015890040026663992	15.890.040.026.663.900	0.05014316516625789	0.01734666463316659	0.013868597972057023	0.9212112180809042	0.20050348206188007	12.507.871.861.393.100	0.6006707232792535
AA11_1_XP	52	1858.0	0.0023456634263350593	23.456.634.263.350.500	0.05464971576365949	5.464.971.576.365.940	0.09299407504071265	9.299.407.504.071.260	0.0011235955056179776	11.235.955.056.179.700	0.36891353312667524	0.09250047433672758	0.047847647189705377	0.21658400798291919	0.4827307910278755	19.332.293.178.384.200	0.8558227418393091
AA11_1_XP	53	691.0	0.0008723646004292389	8.723.646.004.292.380	0.03332760277448104	33.327.602.774.481.000	0.0665202701825424	665.202.701.825.424	0.0011235955056179776	11.235.955.056.179.700	0.16883935652220092	0.07096695130994556	0.020012269048895404	0.3845568232281528	0.7180057945353668	35.461.721.575.176.700	0.959416107892905
AA11_1_XP	54	532.0	0.0006716323696502968	6.716.323.696.502.960	0.029242928932699995	29.242.928.932.699.900	0.033406896061389905	3.340.689.606.138.990	0.0015890040026663992	15.890.040.026.663.900	0.09803913932127982	0.031537003354550196	0.02779603673250098	0.8780970196473411	0.11862149932230215	11.345.863.317.871.800	0.47241077310232166
AA11_1_XP	55	738.0	0.0009317005428607501	9.317.005.428.607.500	0.03444238631427163	3.444.238.631.427.160	0.04490166562401817	4.490.166.562.401.810	0.0011235955056179776	11.235.955.056.179.700	0.13985172745116345	0.04345100686819395	0.02870886567443196	0.5986190622171699	0.33928192362679654	15.135.048.302.131.700	0.7506341476070042
AA11_1_XP	56	201.0	0.0002537558389092287	2.537.558.389.092.280	0.01797475921415015	17.974.759.214.150.100	0.027013068045328784	27.013.068.045.328.700	0.0015890040026663992	15.890.040.026.663.900	0.06784806327061824	0.029380260312547344	0.011404676421522982	0.6927092672148357	0.6118252084835198	2.576.159.044.468.870	0.9215857698723093
AA11_1_XP	57	601.0	0.0007587425830071962	7.587.425.830.071.960	0.03108152282239826	3.108.152.282.239.820	0.051697604810459964	51.697.604.810.459.900	0.0011235955056179776	11.235.955.056.179.700	0.12187419936127582	0.052505719996513704	0.018706318851581145	0.6419197995662325	0.6437279813928232	280.684.406.232.473	0.9343822819154736
AA11_1_XP	58	315.0	0.0003976770609771494	39.767.706.097.714.900	0.02250195902738611	2.250.195.902.738.610	0.031720436434815966	31.720.436.434.815.900	0.0011235955056179776	11.235.955.056.179.700	0.08850511530528143	0.03141966697497175	0.01740514910714917	0.6379749992717507	0.4460428520450662	1.805.193.783.836.420	0.8325451808938874
AA11_1_XP	59	749.0	0.0009455876783234442	9.455.876.783.234.440	0.03469812134764246	3.469.812.134.764.240	0.03843287949772376	3.843.287.949.772.370	0.0011235955056179776	11.235.955.056.179.700	0.11919467541650026	0.0382827188528743	0.03208176279817242	0.836369058630396	0.16197794306441504	11.932.860.140.420.600	0.5456363551757263
AA11_1_XP	60	362.0	0.0004570130034086606	4.570.130.034.086.600	0.02412233463821635	2.412.233.463.821.630	0.03947004060730404	39.470.040.607.304.000	0.0015890040026663992	15.890.040.026.663.900	0.11485314616854642	0.045332680633722144	0.015944960496505917	0.4353641143010732	0.6482678660603018	28.430.726.211.994.100	0.9361006922090306
AA11_1_XP	61	13083.0	0.01651685393258427	16.516.853.932.584.200	0.1450169354992057	1.450.169.354.992.050	0.22826693742828488	22.826.693.742.828.400	0.0011235955056179776	11.235.955.056.179.700	18.966.716.914.783.500	0.21300833260761987	0.1721567473517793	0.05769695155823743	0.1917839774422947	12.372.929.663.474.900	0.588886118770856
AA11_1_XP	62	1797.0	0.002268652947860119	22.686.529.478.601.100	0.053745126723224894	5.374.512.672.322.480	0.0845986089172183	845.986.089.172.183	0.0011235955056179776	11.235.955.056.179.700	0.3928615202041862	0.08121267263736252	0.05323494571615423	0.1847136295674605	0.3444995222129522	15.255.519.010.084.800	0.7551947587350909
AA11_1_XP	63	773.0	0.0009758868829693223	9.758.868.829.693.220	0.035249649226409004	35.249.649.226.409.000	0.04955298218247179	4.955.298.218.247.170	0.0015890040026663992	15.890.040.026.663.900	0.15108768250734322	0.04661112626259435	0.03188976040056155	0.5372188281779269	0.315833729893087	14.616.330.031.057.100	0.729326068948584
AA11_1_XP	64	136.0	0.00017169549299330897	17.169.549.299.330.800	0.014785448634785488	14.785.448.634.785.400	0.018428336479614303	18.428.336.479.614.300	0.0015890040026663992	15.890.040.026.663.900	0.048939718186633764	0.01893825040942614	0.011729894988810876	0.9008362016332854	0.38062414767878694	161.452.855.524.208	0.7850946144009465
AA11_1_XP	65	201.0	0.0002537558389092287	2.537.558.389.092.280	0.01797475921415015	17.974.759.214.150.100	0.022160767329568565	22.160.767.329.568.500	0.0011235955056179776	11.235.955.056.179.700	0.059404559196729	0.022108608598807804	0.014841942623635227	0.9036210783196299	0.32868038450707515	14.896.034.272.225.700	0.7411679795123582
AA11_1_XP	66	378.0	0.0004772124731725793	47.721.247.317.257.900	0.02464966109471276	24.649.661.094.712.700	0.0389549119626061	38.954.911.962.606.100	0.0011235955056179776	11.235.955.056.179.700	0.09738095231271028	0.040106813657777664	0.01602240462199826	0.6323734325753935	0.6005066680511246	2.503.170.691.539.780	0.9167361003737039
AA11_1_XP	67	197.0	0.000248705971468249	248.705.971.468.249	0.017795007105509953	17.795.007.105.509.900	0.01920000841644389	1.920.000.841.644.380	0.0015890040026663992	15.890.040.026.663.900	0.06072093321386811	0.018966225276582305	0.017515670112186184	0.8476551437669699	0.07648096251324865	1.082.814.711.347.350	0.3835525875281571
AA11_1_XP	68	531.0	0.0006703699027900519	6.703.699.027.900.510	0.029215432049390627	29.215.432.049.390.600	0.03658161931707799	36.581.619.317.077.900	0.0011235955056179776	11.235.955.056.179.700	0.12384876038698447	0.03286751922987643	0.030343937189292052	0.5492132973993427	0.0767804233393572	10.831.659.393.717.300	0.3842728370188861
AA11_1_XP	69	7170.0	0.009051887387956068	9.051.887.387.956.060	0.10735558195471322	10.735.558.195.471.300	0.14407456443157118	1.440.745.644.315.710	0.0011235955056179776	11.235.955.056.179.700	0.4217555974542291	0.1289185846910098	0.09353791897016495	0.6394804855830003	0.27444193407525164	13.782.494.426.899.700	0.6881609499031013
AA11_1_XP	70	190.0	0.00023986870344653457	23.986.870.344.653.400	0.01747599264054776	1.747.599.264.054.770	0.024307087250319034	24.307.087.250.319.000	0.0015890040026663992	15.890.040.026.663.900	0.07858553426624078	0.025405895608720204	0.016418698210084594	0.48808811372103095	0.35374456138247234	15.473.757.592.496.300	0.7631211621081327
AA11_1_XP	71	1608.0	0.0020300467112738295	20.300.467.112.738.200	0.050840296522083786	5.084.029.652.208.370	0.10974485795123398	10.974.485.795.123.300	0.0011235955056179776	11.235.955.056.179.700	0.34484576883815504	0.11742320076388439	0.02894690274172332	0.21451916200652607	0.753482254329534	4.056.503.101.958.240	0.9691382775793924
AA11_1_XP	72	335.0	0.0004229263981820478	42.292.639.818.204.700	0.02320531436283061	2.320.531.436.283.060	0.04632702950132204	4.632.702.950.132.200	0.0011235955056179776	11.235.955.056.179.700	0.15477102474672752	0.0510237915485143	0.017193499810205095	0.22186834386428664	0.6630297496833959	29.676.210.260.711.100	0.9415152948314569
AA11_1_XP	73	1562.0	0.001971973235702563	1.971.973.235.702.560	0.05010782678240853	5.010.782.678.240.850	0.08012268083598682	8.012.268.083.598.680	0.0022471910112359553	2.247.191.011.235.950	0.3617396271594278	0.08677051824721958	0.047000031148958565	0.18937328247404037	0.4583410114591011	18.461.800.157.581.800	0.840598322704043
AA11_1_XP	74	1709.0	0.002157555864158566	21.575.558.641.585.600	0.05241264586168049	5.241.264.586.168.040	0.0698077508629621	6.980.775.086.296.210	0.0011235955056179776	11.235.955.056.179.700	0.20506704268750348	0.07229933148523784	0.039281186836009514	0.6447334110994816	0.4566867213145672	18.405.587.332.957.100	0.8395300359153837
AA11_1_XP	75	172.0	0.00021714429996212603	217.144.299.962.126	0.01662758880973465	1.662.758.880.973.460	0.021466261993868314	21.466.261.993.868.300	0.0015890040026663992	15.890.040.026.663.900	0.06145897169644382	0.021140293859494876	0.013832980355379111	0.7224166028062694	0.34565808558208777	1.528.253.009.574.630	0.7561988224243024
AA11_1_XP	76	127.0	0.0001603332912511047	1.603.332.912.511.040	0.01428785101960567	1.428.785.101.960.560	0.01620472483354602	1.620.472.483.354.600	0.0015890040026663992	15.890.040.026.663.900	0.051732169168924286	0.015183992253401406	0.014465252399833982	0.7528564812030845	0.047335367508924864	10.496.873.358.100.300	0.3040231866168185
AA11_1_XP	77	128.0	0.0001615957581113496	1.615.957.581.113.490	0.014343992104321177	14.343.992.104.321.100	0.01933106801582613	1.933.106.801.582.610	0.0011235955056179776	11.235.955.056.179.700	0.05518280715978438	0.020274604328589164	0.011444113938451505	0.6668562742691553	0.4355444006217083	17.716.185.313.803.700	0.8254634312496789
AA11_1_XP	78	177.0	0.00022345663426335063	22.345.663.426.335.000	0.0168675375582069	16.867.537.558.206.800	0.02338050791762339	2.338.050.791.762.330	0.0011235955056179776	11.235.955.056.179.700	0.058433816465629076	0.022141028077362356	0.013629325837639343	0.8223839252786319	0.38443121114261314	16.245.138.124.305.900	0.7880831594347452
AA11_1_XP	79	504.0	0.000636283297563439	6.362.832.975.634.390	0.028462976936930916	28.462.976.936.930.900	0.043005975750572224	43.005.975.750.572.200	0.0011235955056179776	11.235.955.056.179.700	0.10845720442087775	0.044318586323577935	0.018868201065592255	0.6797411709734351	0.5742598618143606	23.488.506.492.755.400	0.9048454756131971
AA11_1_XP	80	1600.0	0.00201994697639187	201.994.697.639.187	0.050713670431258996	50.713.670.431.259	0.07732427206330451	7.732.427.206.330.450	0.0015890040026663992	15.890.040.026.663.900	0.25350827681358	0.07148329836861428	0.03993709393335297	0.39497130685544646	0.4413087414152129	17.898.973.442.560.800	0.8293757155722288
AA11_1_XP	81	583.0	0.0007360181795227877	7.360.181.795.227.870	0.030612537493850414	30.612.537.493.850.400	0.05146508984538781	5.146.508.984.538.780	0.0011235955056179776	11.235.955.056.179.700	0.17484289107333306	0.051190207526683656	0.024362577555993803	0.3025536853701337	0.5240773825092534	21.011.819.217.006.200	0.8794871586104919
AA11_1_XP	82	166.0	0.0002095694988006565	2.095.694.988.006.560	0.016334998415773544	16.334.998.415.773.500	0.019396265732170865	19.396.265.732.170.800	0.0015890040026663992	15.890.040.026.663.900	0.05595392120586891	0.02022696209419029	0.013390519391888603	0.8411566542238756	0.3379866274760702	15.105.435.048.653.000	0.7494920243735036
AA11_1_XP	83	165.0	0.0002083070319404116	2.083.070.319.404.110	0.016285722290182363	16.285.722.290.182.300	0.022132264723137313	2.213.226.472.313.730	0.0011235955056179776	11.235.955.056.179.700	0.06126619318492269	0.022525488183382455	0.01294842126002162	0.6973840381595877	0.42516578754666223	17.396.320.162.157.600	0.8182698993566553
AA11_1_XP	84	1056.0	0.0013331650044186342	13.331.650.044.186.300	0.041199980622359925	41.199.980.622.359.900	0.04852319748694199	4.852.319.748.694.190	0.0022471910112359553	2.247.191.011.235.950	0.1438008495025808	0.047164382188910926	0.03706230339436826	0.8101601280942118	0.21418872305122283	1.272.570.182.350.770	0.6184663588426876
AA11_1_XP	85	1583.0	0.0019984850397677064	19.984.850.397.677.000	0.05044353459259044	5.044.353.459.259.040	0.07429337193175974	7.429.337.193.175.970	0.0015890040026663992	15.890.040.026.663.900	0.303578440679326	0.07055558646394164	0.04279669473008576	0.272501510403954	0.39343293883670605	1.648.622.327.236.440	0.7950323265828408
AA11_1_XP	86	297.0	0.00037495265749274087	37.495.265.749.274.000	0.02184958926211879	2.184.958.926.211.870	0.03846571408679481	3.846.571.408.679.480	0.0015890040026663992	15.890.040.026.663.900	0.10140992583813375	0.03655125163176621	0.014505795058039816	0.4581686503933569	0.6031382124974067	25.197.689.258.340.700	0.917878380625803
AA11_1_XP	87	5261.0	0.006641838151748518	6.641.838.151.748.510	0.09196005102508871	9.196.005.102.508.870	0.10949725006476643	10.949.725.006.476.600	0.0011235955056179776	11.235.955.056.179.700	0.3504568961927506	0.10300875175014085	0.08353918793554872	0.6795617590841847	0.1890088316167321	1.233.059.050.437.650	0.5850583943542234
AA11_1_XP	88	528.0	0.0006665825022093171	6.665.825.022.093.170	0.029132785682825055	29.132.785.682.825.000	0.042071112869323725	4.207.111.286.932.370	0.0015890040026663992	15.890.040.026.663.900	0.12319057337841494	0.03990630125396171	0.023707023460586556	0.5519615430137316	0.4059328297624919	16.833.113.326.228.700	0.8044154382195804
AA11_1_XP	89	3607.0	0.0045537179649034224	4.553.717.964.903.420	0.07614442716631313	7.614.442.716.631.310	0.10000631213508598	10.000.631.213.508.500	0.0011235955056179776	11.235.955.056.179.700	0.2935721579927849	0.09877290082721615	0.05988583197713034	0.6639666446999738	0.3937018000322895	16.493.534.040.728.700	0.795237381362266
AA11_1_XP	90	174.0	0.00021966923368261587	21.966.923.368.261.500	0.016723981436439585	16.723.981.436.439.500	0.019068048031996788	1.906.804.803.199.670	0.002512435929775045	2.512.435.929.775.040	0.05885929922567443	0.018027539404466348	0.017032035028302785	0.7967992649543045	0.055221311895561564	10.584.489.389.852.200	0.3277090638106556
AA11_1_XP	91	460.0	0.0005807347557126627	5.807.347.557.126.620	0.027192176374381594	27.192.176.374.381.500	0.037552303296782934	3.755.230.329.678.290	0.0011235955056179776	11.235.955.056.179.700	0.11140935835118057	0.03693083566666336	0.021599927554352714	0.5879553364120083	0.41512486342543053	17.097.666.449.914.100	0.8111233411860854
AA11_1_XP	92	172.0	0.00021714429996212603	217.144.299.962.126	0.01662758880973465	1.662.758.880.973.460	0.022751074979007403	22.751.074.979.007.400	0.0011235955056179776	11.235.955.056.179.700	0.06510238819882505	0.02359339053461161	0.012628212082631296	0.643819989762884	0.46475636623292227	18.683.080.692.841.400	0.8446977284874243
AA11_1_XP	93	441.0	0.0005567478853680092	5.567.478.853.680.090	0.026624676976410973	26.624.676.976.410.900	0.03924550381252355	3.924.550.381.252.350	0.0011235955056179776	11.235.955.056.179.700	0.11590374037365249	0.04327894578816509	0.018835196371977243	0.5208030719597765	0.5647953981095387	22.977.698.205.767.000	0.9003315803043704
AA11_1_XP	94	245.0	0.0003093043807600051	30.930.438.076.000.500	0.019844862532742834	19.844.862.532.742.800	0.022916941634124877	2.291.694.163.412.480	0.0011235955056179776	11.235.955.056.179.700	0.06482975821329776	0.022686182606408308	0.017465341790585884	0.924798531260901	0.2301330685025722	1.298.925.774.165.870	0.6382044404316964
AA11_1_XP	95	267.0	0.0003370786516853933	3.370.786.516.853.930	0.020716705071315098	20.716.705.071.315.000	0.027636795227525494	27.636.795.227.525.400	0.0015890040026663992	15.890.040.026.663.900	0.07951635126033761	0.02750999999090574	0.01765026758999696	0.6699281470188513	0.3584053945535519	15.586.165.960.734.000	0.7670439115604899
AA11_1_XP	96	157.0	0.00019820729705845224	19.820.729.705.845.200	0.015886011729502495	15.886.011.729.502.400	0.024307087250319034	24.307.087.250.319.000	0.0011235955056179776	11.235.955.056.179.700	0.07288770526414473	0.025065243012641927	0.014687706440880563	0.4688359958951003	0.41402098381920094	1.706.545.750.592.980	0.8103262260323202
AA11_1_XP	97	569.0	0.0007183436434793587	7.183.436.434.793.580	0.030242743486447402	30.242.743.486.447.400	0.037095671953301525	37.095.671.953.301.500	0.0015890040026663992	15.890.040.026.663.900	0.10900246439193231	0.03847257677584134	0.024477652834410668	0.7597478564785951	0.36376362370972537	1.571.742.888.752.650	0.771494182405169
AA11_1_XP	98	852.0	0.0010756217649286709	1.075.621.764.928.670	0.03700708265028484	37.007.082.650.284.800	0.04843204957809508	48.432.049.578.095.000	0.0015890040026663992	15.890.040.026.663.900	0.1474111904414532	0.04675016038878826	0.0316072757851829	0.6220260008065858	0.323910858864924	14.790.948.991.151.000	0.7368198377074517
AA11_1_XP	99	4011.0	0.005063754576442369	50.637.545.764.423.600	0.08029553269989606	8.029.553.269.989.600	0.11927060233452225	11.927.060.233.452.200	0.0015890040026663992	15.890.040.026.663.900	0.3639868181706637	0.12781064862914612	0.05664306577814407	0.48029846747768495	0.5568204497381206	22.564.218.033.279.900	0.8964328676647674
AA11_1_XP	100	287.0	0.00036232798889029166	36.232.798.889.029.100	0.021478601528486022	2.147.860.152.848.600	0.030852876893811196	30.852.876.893.811.100	0.0015890040026663992	15.890.040.026.663.900	0.0814909122860463	0.030292230573811092	0.016273837879700843	0.6856356454526675	0.46277188667082636	18.614.066.821.690.500	0.8434369889024174
AA11_1_XP	101	131.0	0.00016538315869208436	16.538.315.869.208.400	0.014511112213747526	14.511.112.213.747.500	0.0216127910805296	216.127.910.805.296	0.0011235955056179776	11.235.955.056.179.700	0.05397936018016025	0.022070088445155518	0.009695751770853554	0.7132564066846903	0.5606836014750175	22.762.637.665.189.100	0.8983324006107308
AA11_1_XP	102	5079.0	0.006412069183183942	6.412.069.183.183.940	0.09035540962005258	9.035.540.962.005.250	0.12871913250894101	12.871.913.250.894.100	0.0015890040026663992	15.890.040.026.663.900	0.5374334837528515	0.11375523376902816	0.08045662494942095	0.27897071911118787	0.29272155413277634	14.138.703.163.417.600	0.7069350748206266
AA11_1_XP	103	181.0	0.0002285065017043303	2.285.065.017.043.300	0.017057066400733924	17.057.066.400.733.900	0.02316351475066102	2.316.351.475.066.100	0.0015890040026663992	15.890.040.026.663.900	0.05800833370558373	0.022876478803183137	0.012947687161496616	0.853350887703579	0.43401747826265047	17.668.390.128.557.000	0.8244172396837847
AA11_1_XP	104	645.0	0.0008142911248579726	8.142.911.248.579.720	0.03219918727384355	3.219.918.727.384.350	0.04852319748694199	4.852.319.748.694.190	0.0011235955056179776	11.235.955.056.179.700	0.1954200916339901	0.05026178843196388	0.03217925919725291	0.2679483827846665	0.35976692829361057	15.619.311.844.274.700	0.76818071694973
AA11_1_XP	105	618.0	0.0007802045196313598	7.802.045.196.313.590	0.031518046376254806	31.518.046.376.254.800	0.0389549119626061	38.954.911.962.606.100	0.0015890040026663992	15.890.040.026.663.900	0.12000571519958789	0.03655276233440859	0.028712040903269988	0.6807920360750914	0.21450421063684733	12.730.812.991.508.900	0.6188670009725497
AA11_1_XP	106	149.0	0.0001881075621764929	1.881.075.621.764.920	0.01547598096492882	1.547.598.096.492.880	0.023461362941372025	23.461.362.941.372.000	0.0011235955056179776	11.235.955.056.179.700	0.06006274620529856	0.023352901388579303	0.011274319780694785	0.6552480673152378	0.5172197410036394	20.713.357.295.902.500	0.8757415266637794
AA11_1_XP	107	1514.0	0.001911374826410807	1.911.374.826.410.800	0.049331916786169445	49.331.916.786.169.400	0.08326744860066924	8.326.744.860.066.920	0.0015890040026663992	15.890.040.026.663.900	0.22277194079186385	0.09168927707137432	0.028960733959064813	0.4839881728737875	0.6841426294972235	3.165.985.958.814.940	0.9488066828912367
AA11_1_XP	108	424.0	0.0005352859487438456	5.352.859.487.438.450	0.026106459692607567	2.610.645.969.260.750	0.029407308602926743	29.407.308.602.926.700	0.0011235955056179776	11.235.955.056.179.700	0.09157019627309926	0.026793326196591548	0.02638391563270613	0.8022087915840449	0.015280318721215713	10.155.174.299.973.000	0.17414691872729068
AA11_1_XP	109	510.0	0.0006438580987249085	6.438.580.987.249.080	0.028631898164364688	2.863.189.816.436.460	0.04444952908955614	44.449.529.089.556.100	0.0011235955056179776	11.235.955.056.179.700	0.1172201143907916	0.04474288956136985	0.020160998369092763	0.5888378863437975	0.5494033003514511	22.192.794.593.923.300	0.8927276260236576
AA11_1_XP	110	330.0	0.0004166140638808232	4.166.140.638.808.230	0.02303148933581772	2.303.148.933.581.770	0.032815914306764574	32.815.914.306.764.500	0.0015890040026663992	15.890.040.026.663.900	0.08280728630318539	0.030408495554103975	0.017865979001734374	0.7634958584548038	0.4124675135622369	17.020.335.438.182.200	0.8092005792016338
AA11_1_XP	111	226.0	0.00028531751041535163	28.531.751.041.535.100	0.019059840950706078	1.905.984.095.070.600	0.028646177042656096	28.646.177.042.656.000	0.002512435929775045	2.512.435.929.775.040	0.08288713777719155	0.0298682254452319	0.014747461974892006	0.5218720090733263	0.5062491408492346	2.025.312.931.546.010	0.8696034090824857
AA11_1_XP	112	1068.0	0.0013483146067415732	13.483.146.067.415.700	0.041433410142630196	41.433.410.142.630.100	0.04676101583524678	4.676.101.583.524.670	0.0015890040026663992	15.890.040.026.663.900	0.15585469451534242	0.04284397934923146	0.042130936627116276	0.6975274881430132	0.016642775319794745	10.169.244.450.562.700	0.1816826042009644
AA11_1_XP	113	970.0	0.0012245928544375713	12.245.928.544.375.700	0.039486707237626525	39.486.707.237.626.500	0.056459975399555565	5.645.997.539.955.550	0.0011235955056179776	11.235.955.056.179.700	0.15004393847573141	0.05854171727711211	0.027434257926487314	0.6835411650601464	0.5313725117316774	21.338.910.435.988.500	0.8833958779841137
AA11_1_XP	114	498.0	0.0006287084964019695	6.287.084.964.019.690	0.028293047197676894	28.293.047.197.676.800	0.062316515163424936	6.231.651.516.342.490	0.0015890040026663992	15.890.040.026.663.900	0.14465866519616574	0.06307183927620436	0.013764102248877195	0.3775463592429048	0.7817710343184792	45.823.431.224.037.400	0.9758975963376351
AA11_1_XP	115	248.0	0.00031309178134073987	3.130.917.813.407.390	0.019965992014788665	19.965.992.014.788.600	0.0211999576001272	211.999.576.001.272	0.0022471910112359553	2.247.191.011.235.950	0.06417157120472819	0.021910021459201064	0.018343229346725626	0.95542408658357	0.16279272565374747	11.944.473.377.645.500	0.5468857099812708
AA11_1_XP	116	3085.0	0.0038947102638555746	38.947.102.638.555.700	0.07041945131302031	7.041.945.131.302.030	0.09422807133812362	9.422.807.133.812.360	0.0015890040026663992	15.890.040.026.663.900	0.26424574780920257	0.08899797179062906	0.0569681822274057	0.7009208907374708	0.35989347755670875	1.562.239.978.719.460	0.7682861705937158
AA11_1_XP	117	248.0	0.00031309178134073987	3.130.917.813.407.390	0.019965992014788665	19.965.992.014.788.600	0.026801933577250706	26.801.933.577.250.700	0.0015890040026663992	15.890.040.026.663.900	0.07447670926681113	0.026453229324796438	0.0158409532784474	0.7093173340764753	0.40117128672836255	16.699.266.047.825.300	0.8008771267563052
AA11_1_XP	118	154.0	0.00019441989647771748	1.944.198.964.777.170	0.015733502486056514	15.733.502.486.056.500	0.033406896061389905	3.340.689.606.138.990	0.0015890040026663992	15.890.040.026.663.900	0.0737055952207266	0.036815584606545215	0.00901766760797721	0.44972771889302443	0.755058416039005	4.082.606.080.310.320	0.9695378385842808
AA11_1_XP	119	1059.0	0.001336952404999369	1.336.952.404.999.360	0.0412584618166259	412.584.618.166.259	0.05253334709016162	5.253.334.709.016.160	0.002512435929775045	2.512.435.929.775.040	0.16774883658009176	0.0531125791014498	0.03728269085356522	0.5970446034733617	0.29804405125286937	1.424.590.819.103.140	0.7122203633837745
AA11_1_XP	120	3114.0	0.003931321802802677	3.931.321.802.802.670	0.07074965994552836	7.074.965.994.552.830	0.09486899518117617	9.486.899.518.117.610	0.0015890040026663992	15.890.040.026.663.900	0.2856739138899502	0.09374505601745292	0.057135146328518474	0.6053510348275187	0.390526298070787	16.407.598.832.150.100	0.7928062857071081
AA11_1_XP	121	146.0	0.00018432016159575815	18.432.016.159.575.800	0.015319390282765653	15.319.390.282.765.600	0.018834892824989003	18.834.892.824.989	0.0011235955056179776	11.235.955.056.179.700	0.050415795151785174	0.019319977532504445	0.012380927254846564	0.9112750170291604	0.3591645107238577	15.604.628.906.079.300	0.7676782370786652
AA11_1_XP	122	783.0	0.0009885115515717714	9.885.115.515.717.710	0.03547692204643311	3.547.692.204.643.310	0.05237690795868165	5.237.690.795.868.160	0.0015890040026663992	15.890.040.026.663.900	0.13535734542869154	0.05440188076628544	0.0239133790375298	0.6779972863591284	0.5604310236945029	2.274.955.817.866.920	0.8982088371140295
AA11_1_XP	123	25993.0	0.03281530109834618	3.281.530.109.834.610	0.2044058194641375	2.044.058.194.641.370	0.3216016130643081	32.160.161.306.430.800	0.0011235955056179776	11.235.955.056.179.700	11.113.878.341.770.100	0.3178734753380916	0.14021306317471288	0.3338527674150275	0.5589029156157757	2.267.074.608.747.430	0.8974593930355492
AA11_1_XP	124	641.0	0.0008092412574169929	8.092.412.574.169.920	0.03209918955635053	3.209.918.955.635.050	0.05241305074018248	5.241.305.074.018.240	0.0015890040026663992	15.890.040.026.663.900	0.1901477453919394	0.050013733547213245	0.029414756875480712	0.28125841154048503	0.41186640570008604	17.002.939.632.964.700	0.8087637944763998
AA11_1_XP	125	173.0	0.00021840676682237094	21.840.676.682.237.000	0.016675854771375124	16.675.854.771.375.100	0.019101123595505618	1.910.112.359.550.560	0.0015890040026663992	15.890.040.026.663.900	0.05397936018016025	0.019888826846609163	0.014057196102408666	0.9419340332553543	0.29321139900188375	1.414.850.209.224.950	0.7074248182663128
AA11_1_XP	126	719.0	0.0009077136725160966	9.077.136.725.160.960	0.033996131296726656	3.399.613.129.672.660	0.08091448039275881	809.144.803.927.588	0.0015890040026663992	15.890.040.026.663.900	0.1898819655799064	0.08727852964723155	0.014260651310736085	0.31636709283383946	0.8366075669654864	6.120.234.465.134.430	0.9865611551379174
AA11_1_XP	127	236.0	0.00029794217901780084	29.794.217.901.780.000	0.019476954699593752	1.947.695.469.959.370	0.03195834304118628	31.958.343.041.186.200	0.0015890040026663992	15.890.040.026.663.900	0.08420351179433065	0.032939003190523855	0.014300924970360411	0.5280577787603075	0.5658361339096438	23.032.778.130.639.800	0.900833912206615
AA11_1_XP	128	387.0	0.0004885746749147835	48.857.467.491.478.300	0.024941383214601973	24.941.383.214.601.900	0.03843287949772376	3.843.287.949.772.370	0.0015890040026663992	15.890.040.026.663.900	0.13694634943135794	0.04404879994445825	0.025953067926030825	0.3273707671955038	0.4108110105438647	16.972.482.817.831.900	0.8079952566096277
AA11_1_XP	129	582.0	0.0007347557126625427	7.347.557.126.625.420	0.030586271905579075	30.586.271.905.579.000	0.05360386715450141	5.360.386.715.450.140	0.0011235955056179776	11.235.955.056.179.700	0.14516399943021724	0.05584212464377864	0.019658085461825073	0.43816227757828186	0.6479703165446236	28.406.695.429.329.000	0.9359888364538903
AA11_1_XP	130	740.0	0.0009342254765812399	9.342.254.765.812.390	0.0344890246380249	34.489.024.638.024.800	0.042785242167774774	42.785.242.167.774.700	0.0011235955056179776	11.235.955.056.179.700	0.14663322622187439	0.03699028196315488	0.03426997531751107	0.5460052145907387	0.07354111678179276	1.079.378.716.221.420	0.3763959852417028
AA11_1_XP	131	999.0	0.001261204393384674	1.261.204.393.384.670	0.04007262541500231	40.072.625.415.002.300	0.06757471889328043	6.757.471.889.328.040	0.0015890040026663992	15.890.040.026.663.900	0.16445790153724396	0.062048848016579124	0.026821774562376475	0.5859841243279661	0.5677313049355914	2.313.375.942.828.790	0.9017448504246162
AA11_1_XP	132	227.0	0.00028657997727559657	28.657.997.727.559.600	0.019101962197549074	19.101.962.197.549.000	0.021700233613289852	21.700.233.613.289.800	0.0011235955056179776	11.235.955.056.179.700	0.06932414023576966	0.020053267720781937	0.019431446623505363	0.7493534716539338	0.031008467344808777	1.032.000.761.926	0.24709392878527675
AA11_1_XP	133	3283.0	0.004144678702184068	4.144.678.702.184.060	0.07264412449635806	7.264.412.449.635.800	0.12070156406288347	12.070.156.406.288.300	0.0022471910112359553	2.247.191.011.235.950	0.6745726116957307	0.1269942039519024	0.07661351934907643	0.11445725459835354	0.3967164093717779	1.657.595.226.415.260	0.7975267451808244
AA11_1_XP	134	266.0	0.0003358161848251484	3.358.161.848.251.480	0.020677873350068456	20.677.873.350.068.400	0.030232863027131934	30.232.863.027.131.900	0.0015890040026663992	15.890.040.026.663.900	0.0842833632683368	0.03045167331403478	0.01526632172846405	0.5940565276253279	0.49867051406242424	19.946.961.590.137.000	0.8652564628649508
AA11_1_XP	135	160.0	0.000201994697639187	201.994.697.639.187	0.016037070706991202	160.370.707.069.912	0.02524966860027442	2.524.966.860.027.440	0.0015890040026663992	15.890.040.026.663.900	0.0641715712047282	0.023388821917516508	0.0128221091228016	0.6164026365055288	0.4517847385379089	18.241.009.878.728.900	0.8363372687499051
AA11_1_XP	136	124.0	0.00015654589067036994	15.654.589.067.036.900	0.014118088346773524	14.118.088.346.773.500	0.016703448030694953	16.703.448.030.694.900	0.0011235955056179776	11.235.955.056.179.700	0.046692527175397805	0.01611666077928584	0.012879107782812371	0.9023120878705588	0.20088236892313183	12.513.802.237.756.000	0.6011746931650518
AA11_1_XP	137	1111.0	0.0014026006817321047	14.026.006.817.321.000	0.042259278903618476	4.225.927.890.361.840	0.07010551680811909	7.010.551.680.811.900	0.0031780080053327984	31.780.080.053.327.900	0.31341132007086625	0.08195863738768654	0.03827830819333768	0.1794380546926432	0.5329557760670065	21.411.248.630.353.800	0.8842339582321117
AA11_1_XP	138	341.0	0.0004305011993435173	43.050.119.934.351.700	0.023412200901668376	23.412.200.901.668.300	0.03735004525526891	3.735.004.525.526.890	0.0022471910112359553	2.247.191.011.235.950	0.12311072190440878	0.039884932791500766	0.02207265700230248	0.3569377435179462	0.44659159593704945	18.069.837.621.877.700	0.8329100421489095
AA11_1_XP	139	400.0	0.0005049867440979675	5.049.867.440.979.670	0.025356835215629498	253.568.352.156.295	0.035531209664813254	35.531.209.664.813.200	0.0015890040026663992	15.890.040.026.663.900	0.0939303143218502	0.0331851190262009	0.020276107995224908	0.719247383700627	0.3889999918573094	16.366.611.893.177.900	0.7916305893847408
AA11_1_XP	140	186.0	0.0002348188360055549	2.348.188.360.055.540	0.017291056296564234	17.291.056.296.564.200	0.01991016308614534	1.991.016.308.614.530	0.0015890040026663992	15.890.040.026.663.900	0.058746372188159444	0.021144877018641272	0.014550541250378255	0.8550286951211291	0.3118644654423607	14.532.020.943.270.100	0.7255821704528522
AA11_1_XP	141	616.0	0.0007776795859108699	77.767.958.591.087	0.03146700497211303	31.467.004.972.113.000	0.04415029821210899	44.150.298.212.108.900	0.0015890040026663992	15.890.040.026.663.900	0.11628929739669476	0.04421725299774325	0.022825253422169185	0.7226550962683225	0.4837930474031452	19.372.075.385.063.100	0.8564638825371846
AA11_1_XP	142	263.0	0.00033202878424441366	33.202.878.424.441.300	0.02056093816172615	2.056.093.816.172.610	0.02316351475066102	2.316.351.475.066.100	0.0015890040026663992	15.890.040.026.663.900	0.06614613223043687	0.022557969131161194	0.018938771329635114	0.953622940071711	0.1604398773880128	1.191.099.926.100.420	0.543266785768967
AA11_1_XP	143	287.0	0.00036232798889029166	36.232.798.889.029.100	0.021478601528486022	2.147.860.152.848.600	0.02586711108589065	2.586.711.108.589.060	0.0015890040026663992	15.890.040.026.663.900	0.07474933925233843	0.02574225866497021	0.0188439442354127	0.8148863279673882	0.2679762688790266	13.660.759.309.929.200	0.6812791330106397
AA11_1_XP	144	235.0	0.0002966797121575559	2.966.797.121.575.550	0.019435646159560675	19.435.646.159.560.600	0.021318725798887952	21.318.725.798.887.900	0.0011235955056179776	11.235.955.056.179.700	0.06351338419615864	0.022264933637143044	0.017134428415295874	0.924202640728262	0.2304298456694388	12.994.266.921.251.400	0.6385622738336774
AA11_1_XP	145	396.0	0.0004999368766569879	49.993.687.665.698.700	0.025229732484334084	25.229.732.484.334.000	0.029918038102683932	29.918.038.102.683.900	0.0015890040026663992	15.890.040.026.663.900	0.08478184732889406	0.02794815746055603	0.023367325681996003	0.8740158049752783	0.16390460748709734	11.960.357.740.932.800	0.5485840816307881
AA11_1_XP	146	387.0	0.0004885746749147835	48.857.467.491.478.300	0.024941383214601973	24.941.383.214.601.900	0.028358268458705538	2.835.826.845.870.550	0.0011235955056179776	11.235.955.056.179.700	0.0955193183245166	0.029956319795749482	0.022398567458805387	0.6729121762346166	0.25229241737553054	13.374.212.369.091.900	0.664028140131028
AA11_1_XP	147	345.0	0.000435551066784497	435.551.066.784.497	0.023549115524401493	23.549.115.524.401.400	0.02808988764044944	2.808.988.764.044.940	0.0011235955056179776	11.235.955.056.179.700	0.0942029443073775	0.028053974954732133	0.02351228780194279	0.6167653856766213	0.16189103897461254	119.316.228.140.139	0.5455028592491017
AA11_1_XP	148	1416.0	0.001787653074106805	1.787.653.074.106.800	0.04770860075730751	47.708.600.757.307.500	0.06395617739666386	63.956.177.396.663.800	0.0011235955056179776	11.235.955.056.179.700	0.2598243670872425	0.06366996262917811	0.04430382993139635	0.3327617104563722	0.3041643484318116	14.371.209.605.979.800	0.7182010484583511
AA11_1_XP	149	132.0	0.00016664562555232927	16.664.562.555.232.900	0.014566392841412527	14.566.392.841.412.500	0.02071807743211885	2.071.807.743.211.880	0.0015890040026663992	15.890.040.026.663.900	0.051073982160354726	0.021453526393746532	0.010099081346321523	0.8027944123586442	0.5292577471428989	2.124.304.741.991.280	0.8822707812089331
AA11_1_XP	150	386.0	0.00048731220805453866	48.731.220.805.453.800	0.024909138361799022	24.909.138.361.799.000	0.03526371871118026	3.526.371.871.118.020	0.0015890040026663992	15.890.040.026.663.900	0.11334399363988618	0.03556393320172656	0.019408702414527305	0.47667253983121743	0.45425883283390456	18.323.704.718.717.900	0.8379538044905506
AA11_1_XP	151	168.0	0.00021209443252114636	21.209.443.252.114.600	0.016433107396475174	16.433.107.396.475.100	0.019878433722420374	19.878.433.722.420.300	0.0015890040026663992	15.890.040.026.663.900	0.06165175020796495	0.01849191667554061	0.015640955890991612	0.701210341063605	0.15417335231236384	11.822.753.548.068.600	0.5334578540629948
AA11_1_XP	152	982.0	0.0012397424567605103	12.397.424.567.605.100	0.039730204142876036	3.973.020.414.287.600	0.07141684755986834	7.141.684.755.986.830	0.0015890040026663992	15.890.040.026.663.900	0.1877477016061854	0.06982041434249527	0.02861834065229973	0.441969276391435	0.5901149982880929	24.397.086.885.917.800	0.9121372075360318
AA11_1_XP	153	943.0	0.0011905062492109583	11.905.062.492.109.500	0.03893327156494464	3.893.327.156.494.460	0.044746758992673885	4.474.675.899.267.380	0.0015890040026663992	15.890.040.026.663.900	0.14182628847687212	0.041555439768460434	0.037829345949537366	0.7437518652827848	0.08966560911601962	10.984.974.422.738.700	0.41387352751038836
AA11_1_XP	154	3265.0	0.00412195429869966	412.195.429.869.966	0.07244470453177031	7.244.470.453.177.030	0.10359038716059425	10.359.038.716.059.400	0.0015890040026663992	15.890.040.026.663.900	0.33930079261057705	0.09212950329865008	0.06313942680230913	0.4499282765266876	0.31466658842570483	1.459.143.802.288.690	0.7282294384189214
AA11_1_XP	155	364.0	0.0004595379371291504	4.595.379.371.291.500	0.02418887913605869	24.188.879.136.058.600	0.041694326551189834	4.169.432.655.118.980	0.0011235955056179776	11.235.955.056.179.700	0.14132780441631487	0.045846676284833666	0.018158747387025033	0.28911858535393564	0.6039244530135754	2.524.770.861.540.390	0.9182179267904785
AA11_1_XP	156	793.0	0.0010011362201742206	10.011.362.201.742.200	0.03570274814622127	3.570.274.814.622.120	0.039899507650707204	3.989.950.765.070.720	0.0011235955056179776	11.235.955.056.179.700	0.12225975638431809	0.040822904798272705	0.03190451610054614	0.8416586397857286	0.21846531357327414	12.795.337.396.630.700	0.6238617907131988
AA11_1_XP	157	186.0	0.0002348188360055549	2.348.188.360.055.540	0.017291056296564234	17.291.056.296.564.200	0.02562191966514917	25.621.919.665.149.100	0.0011235955056179776	11.235.955.056.179.700	0.0726949267526236	0.02672972686913358	0.013212577524172531	0.558386086609717	0.505697249026892	20.230.516.581.818.500	0.8692898195541102
AA11_1_XP	158	819.0	0.0010339603585405885	10.339.603.585.405.800	0.03628331870408803	3.628.331.870.408.800	0.058524119744294015	5.852.411.974.429.400	0.0011235955056179776	11.235.955.056.179.700	0.15821481256409334	0.054451130868722185	0.02561665200752072	0.5190622803532988	0.5295478422793338	2.125.614.653.028.660	0.8824255024057099
AA11_1_XP	159	287.0	0.00036232798889029166	36.232.798.889.029.100	0.021478601528486022	2.147.860.152.848.600	0.02817963191906619	28.179.631.919.066.100	0.0015890040026663992	15.890.040.026.663.900	0.09288657029023836	0.027486608602845738	0.021459786409330796	0.5277228419455496	0.21926394342046884	12.808.425.992.019.400	0.6248609524979484
AA11_1_XP	160	413.0	0.0005213988132811515	5.213.988.132.811.510	0.025765589215997902	25.765.589.215.997.900	0.03821876708246057	38.218.767.082.460.500	0.0011235955056179776	11.235.955.056.179.700	0.10384989536089086	0.03664560370500677	0.019776248960821793	0.6075300663828411	0.4603377496515406	18.530.108.403.066.900	0.8418816161128813
AA11_1_XP	161	2438.0	0.003077894205277112	3.077.894.205.277.110	0.06260109117795012	62.601.091.177.950.100	0.10268458120265946	10.268.458.120.265.900	0.0011235955056179776	11.235.955.056.179.700	0.267264052866523	0.08887444797730595	0.04734652355713312	0.5414800399039545	0.4672650617281693	18.771.060.956.579.200	0.8462821548068402
AA11_1_XP	162	940.0	0.0011867188486302236	11.867.188.486.302.200	0.03887129231912135	3.887.129.231.912.130	0.05228040505227795	5.228.040.505.227.790	0.002512435929775045	2.512.435.929.775.040	0.1581018855265784	0.05226843614907524	0.03275274616693382	0.5966004898263886	0.37337428513224613	15.958.489.673.712.800	0.7793203535558894
AA11_1_XP	163	168.0	0.00021209443252114636	21.209.443.252.114.600	0.016433107396475174	16.433.107.396.475.100	0.02316351475066102	2.316.351.475.066.100	0.0011235955056179776	11.235.955.056.179.700	0.06417157120472819	0.025046821891335783	0.012683923098510182	0.6472227683308055	0.49359151617963093	19.746.904.563.208.600	0.8622937130205433
AA11_1_XP	164	697.0	0.0008799394015907084	8.799.394.015.907.080	0.033471982957032666	33.471.982.957.032.600	0.04612219270061527	46.122.192.700.615.200	0.0015890040026663992	15.890.040.026.663.900	0.1619780062774838	0.043052889279777365	0.035918523420197926	0.42145434019347966	0.16571166253714276	11.986.263.682.422.800	0.5513283685549488
AA11_1_XP	165	247.0	0.00031182931448049493	31.182.931.448.049.400	0.01992569733796595	1.992.569.733.796.590	0.03668500610632474	3.668.500.610.632.470	0.0011235955056179776	11.235.955.056.179.700	0.09063937927900241	0.03938365766639291	0.011073088097643345	0.47697208067802355	0.718840535548015	3.556.700.472.271.580	0.959661062849313
AA11_1_XP	166	789.0	0.0009960863527332408	9.960.863.527.332.400	0.03561258954739153	3.561.258.954.739.150	0.04473264997167277	4.473.264.997.167.270	0.0015890040026663992	15.890.040.026.663.900	0.13376834142602514	0.04289382632720997	0.03058008620049534	0.6995200536517656	0.2870748818904816	14.026.718.579.529.400	0.7012401699621387
AA11_1_XP	167	328.0	0.0004140891301603334	4.140.891.301.603.330	0.022961590876181083	22.961.590.876.181.000	0.033198397084705976	33.198.397.084.705.900	0.0015890040026663992	15.890.040.026.663.900	0.10916216733994462	0.031687747049857495	0.0240422837947416	0.4366760719644648	0.24127506581918	1.318.000.707.436.450	0.6514111407186022
AA11_1_XP	168	169.0	0.00021335689938139127	21.335.689.938.139.100	0.016481942890159175	16.481.942.890.159.100	0.032815914306764574	32.815.914.306.764.500	0.0015890040026663992	15.890.040.026.663.900	0.09129756628757196	0.038863714824914915	0.01151735450525175	0.32166081195372187	0.7036476168802022	33.743.612.569.356.600	0.9550786695446698
AA11_1_XP	169	1417.0	0.0017889155409670499	178.891.554.096.705	0.04772544404141824	4.772.544.404.141.820	0.08531190684372233	8.531.190.684.372.230	0.0011235955056179776	11.235.955.056.179.700	0.2686272027941594	0.08162128156831244	0.04407290908528898	0.31152988971983997	0.46003164568786614	18.519.603.825.188.900	0.8416853190720662
AA11_1_XP	170	971.0	0.0012258553212978161	1.225.855.321.297.810	0.03950705596726246	3.950.705.596.726.240	0.042785242167774774	42.785.242.167.774.700	0.002512435929775045	2.512.435.929.775.040	0.13070326045820732	0.0413362075188449	0.03811120905908932	0.9017294169687736	0.07801873111570101	10.846.207.333.584.000	0.38723447654683096
AA11_1_XP	171	140.0	0.00017674536043428863	17.674.536.043.428.800	0.015001306018257407	15.001.306.018.257.400	0.028778086460372356	28.778.086.460.372.300	0.0011235955056179776	11.235.955.056.179.700	0.06238978869054066	0.02572538217039361	0.010818721598428246	0.5705988039574337	0.5794534158221715	2.377.857.858.374.960	0.9072709465955363
AA11_1_XP	172	294.0	0.0003711652569120061	3.711.652.569.120.060	0.021738957719544708	21.738.957.719.544.700	0.032428920650925425	3.242.892.065.092.540	0.0015890040026663992	15.890.040.026.663.900	0.09486113131594703	0.03624445549240745	0.01621186127048498	0.5183231205938483	0.5527078266114092	2.235.675.157.077.330	0.8943878977408576
AA11_1_XP	173	1317.0	0.0016626688549425581	1.662.668.854.942.550	0.04601060460276953	4.601.060.460.276.950	0.06639679416941195	6.639.679.416.941.190	0.0015890040026663992	15.890.040.026.663.900	0.19766728264522607	0.06707388006967799	0.03336612979729412	0.5347441493838617	0.5025465984279935	20.102.385.406.148.400	0.8674906992380035
AA11_1_XP	174	3491.0	0.004407271809115011	4.407.271.809.115.010	0.07491003104899713	7.491.003.104.899.710	0.09756536335322433	9.756.536.335.322.430	0.0011235955056179776	11.235.955.056.179.700	0.3205852260381137	0.09403661058134177	0.06542984749782453	0.5388807760850973	0.30420878535144946	143.721.274.276.955	0.7182440989092043
AA11_1_XP	175	138.0	0.00017422042671379879	1.742.204.267.137.980	0.014893768387907841	1.489.376.838.790.780	0.024045993886553593	24.045.993.886.553.500	0.0011235955056179776	11.235.955.056.179.700	0.058746372188159444	0.02549242132841659	0.009623527468351517	0.6343761286382572	0.6224945702735543	2.648.968.521.392.220	0.9260073706656181
AA11_1_XP	176	451.0	0.0005693725539704583	5.693.725.539.704.580	0.026924851929064405	26.924.851.929.064.400	0.033406896061389905	3.340.689.606.138.990	0.0011235955056179776	11.235.955.056.179.700	0.119819786861561	0.030179775996375433	0.02756209817993136	0.4983670343366242	0.08673615790781386	10.949.738.223.612.400	0.4073685735633256
AA11_1_XP	177	126.0	0.00015907082439085976	15.907.082.439.085.900	0.014231488468465458	14.231.488.468.465.400	0.016853932584269666	16.853.932.584.269.600	0.0015890040026663992	15.890.040.026.663.900	0.04975760814321562	0.017820836539456455	0.011772172890318398	0.807386353575812	0.33941524774922516	15.138.102.970.023.900	0.7507514802474801
AA11_1_XP	178	180.0	0.0002272440348440854	22.724.403.484.408.500	0.01700988217092243	1.700.988.217.092.240	0.028358268458705538	2.835.826.845.870.550	0.002512435929775045	2.512.435.929.775.040	0.07064051425290878	0.02795335667861283	0.011454994841059503	0.572261661521208	0.5902104003908861	244.027.667.113.531	0.9121800721634967
AA11_1_XP	179	1587.0	0.002003534907208686	20.035.349.072.086.800	0.05050722594951532	5.050.722.594.951.530	0.09252452528557384	9.252.452.528.557.380	0.0022471910112359553	2.247.191.011.235.950	0.2266549117162635	0.09247039747670953	0.028719757177945813	0.4900907523464001	0.6894167435023792	3.219.748.582.962.200	0.950546180247616
AA11_1_XP	180	195.0	0.0002461810377477592	24.618.103.774.775.900	0.017704446685067196	17.704.446.685.067.100	0.02071807743211885	2.071.807.743.211.880	0.0011235955056179776	11.235.955.056.179.700	0.06455712822777046	0.019720937220889953	0.016906328740845463	0.7422941814316659	0.14272184169132884	11.664.825.358.118.300	0.5148535318776524
AA11_1_XP	181	1511.0	0.0019075874258300722	19.075.874.258.300.700	0.04928301680707465	4.928.301.680.707.460	0.05829717649920381	5.829.717.649.920.380	0.0015890040026663992	15.890.040.026.663.900	0.18843896417826378	0.05539841517199962	0.04519376903691749	0.6750763575378323	0.1842046582632193	1.225.797.634.331.980	0.5783406957845602
AA11_1_XP	182	431.0	0.00054412321676556	5.441.232.167.655.600	0.026321078944344472	2.632.107.894.434.440	0.06845638746843963	6.845.638.746.843.960	0.0015890040026663992	15.890.040.026.663.900	0.17391207407923623	0.0764801148634837	0.013336077805772029	0.22607245570175272	0.8256268596147273	5.734.828.183.919.420	0.9846796473534821
AA11_1_XP	183	240.0	0.0003029920464587805	30.299.204.645.878.000	0.01964132010053176	1.964.132.010.053.170	0.02466797573044961	2.466.797.573.044.960	0.0015890040026663992	15.890.040.026.663.900	0.0689385832127274	0.024080149800983573	0.01673179451177854	0.8011547000684207	0.3051623577900202	14.391.851.264.986.500	0.7191666364397586
AA11_1_XP	184	221.0	0.00027900517611412706	27.900.517.611.412.700	0.01884782277649875	18.847.822.776.498.700	0.030565102266821225	30.565.102.266.821.200	0.0011235955056179776	11.235.955.056.179.700	0.08323961923672497	0.03159883502586093	0.012224783986793053	0.5060133263071879	0.6131254846329581	25.848.174.544.432.400	0.9221323708446182
AA11_1_XP	185	165.0	0.0002083070319404116	2.083.070.319.404.110	0.016285722290182363	16.285.722.290.182.300	0.027796217700793217	27.796.217.700.793.200	0.0015890040026663992	15.890.040.026.663.900	0.06614613223043687	0.029362857678523355	0.009314540347175932	0.5982805517560162	0.6827781393365948	3.152.367.866.163.770	0.9483513542549761
AA11_1_XP	186	142.0	0.00017927029415477845	17.927.029.415.477.800	0.01510807822703367	1.510.807.822.703.360	0.02338050791762339	2.338.050.791.762.330	0.0011235955056179776	11.235.955.056.179.700	0.06913136172424852	0.023458394307384434	0.013309173003130247	0.4713765484298638	0.43264774098623315	17.625.733.997.046.300	0.8234752055720777
AA11_1_XP	187	406.0	0.000512561545259437	512.561.545.259.437	0.025546303617840233	25.546.303.617.840.200	0.0410073878447071	41.007.387.844.707.100	0.0011235955056179776	11.235.955.056.179.700	0.10795872036032049	0.04291051587821986	0.016306306644995466	0.5526375975457717	0.6199927614183711	2.631.528.819.641.650	0.9249835126236386
AA11_1_XP	188	161.0	0.00020325716449943193	20.325.716.449.943.100	0.016087108490695796	16.087.108.490.695.700	0.032174878793879445	32.174.878.793.879.400	0.0011235955056179776	11.235.955.056.179.700	0.08242172928014312	0.037320916925704564	0.009522638023751206	0.37598652667351967	0.7448444784272558	3.919.178.365.555.770	0.9669000257580619
AA11_1_XP	189	507.0	0.0006400706981441738	6.400.706.981.441.730	0.028547562493204313	28.547.562.493.204.300	0.0472578445950856	472.578.445.950.856	0.0011235955056179776	11.235.955.056.179.700	0.14209891846239942	0.04280015432749803	0.021541706885692274	0.39834215189876143	0.4966909062789929	198.685.064.997.915	0.8641064495637899
AA11_1_XP	190	151.0	0.00019063249589698273	19.063.249.589.698.200	0.015579500386328249	15.579.500.386.328.200	0.027176149713365898	271.761.497.133.659	0.0011235955056179776	11.235.955.056.179.700	0.092574014567708	0.026925417910296876	0.02128620450549972	0.27953011455520443	0.20943828703362832	12.649.233.875.085.600	0.6123823789036358
AA11_1_XP	191	166.0	0.0002095694988006565	2.095.694.988.006.560	0.016334998415773544	16.334.998.415.773.500	0.021318725798887952	21.318.725.798.887.900	0.0015890040026663992	15.890.040.026.663.900	0.055568364182826645	0.02253876574498395	0.012074078791129044	0.8528697566072754	0.4642972500028686	18.667.068.630.977.800	0.8444066340605757
AA11_1_XP	192	224.0	0.0002827925766948618	2.827.925.766.948.610	0.018975317957953944	18.975.317.957.953.900	0.02338050791762339	2.338.050.791.762.330	0.0022471910112359553	2.247.191.011.235.950	0.0689385832127274	0.023026942655527582	0.0163926651822121	0.747744386730526	0.28810934966752666	14.047.101.187.984.000	0.7022903259829287
AA11_1_XP	193	777.0	0.0009809367504103018	9.809.367.504.103.010	0.03534073374318086	3.534.073.374.318.080	0.06835488168204554	6.835.488.168.204.550	0.0011235955056179776	11.235.955.056.179.700	0.1848023978493768	0.06065582137594685	0.02340999558651558	0.36094054151875554	0.6140519565068681	2.591.022.332.822.870	0.9225205188633061
AA11_1_XP	194	165.0	0.0002083070319404116	2.083.070.319.404.110	0.016285722290182363	16.285.722.290.182.300	0.018290809658538996	18.290.809.658.538.900	0.0011235955056179776	11.235.955.056.179.700	0.054910177174257085	0.018350562275949524	0.014729528721031442	0.8681766575995987	0.1973254824820193	12.458.349.906.163.500	0.5964173194393981
AA11_1_XP	195	614.0	0.0007751546521903802	7.751.546.521.903.800	0.031415880641074236	31.415.880.641.074.200	0.08654603331079422	8.654.603.331.079.420	0.0011235955056179776	11.235.955.056.179.700	0.2567193603824216	0.10433951695787722	0.0169519389784823	0.14780222699283815	0.8375309808523845	615.501.961.694.878	0.9867136452979718
AA11_1_XP	196	134.0	0.00016917055927281912	1.691.705.592.728.190	0.014676329441352734	14.676.329.441.352.700	0.01620472483354602	1.620.472.483.354.600	0.0015890040026663992	15.890.040.026.663.900	0.04630697015235554	0.017025056798510425	0.012868331741591939	0.9913840255116857	0.2441533738249948	13.230.197.309.479.800	0.6547487134006924
AA11_1_XP	197	122.0	0.0001540209569498801	1.540.209.569.498.800	0.01400376996049776	1.400.376.996.049.770	0.021816278470727642	21.816.278.470.727.600	0.0015890040026663992	15.890.040.026.663.900	0.05502310421177207	0.023578232294138003	0.008928180667170922	0.6392923464859286	0.6213379970223367	26.408.775.956.825.700	0.9255350277007047
AA11_1_XP	198	204.0	0.00025754323948996345	25.754.323.948.996.300	0.018108402386677297	18.108.402.386.677.200	0.024947868888960136	24.947.868.888.960.100	0.0011235955056179776	11.235.955.056.179.700	0.06781498770710942	0.024658336945026605	0.014059714950997563	0.7037341774613761	0.42981901081397555	17.538.290.805.303.300	0.8215191048118399
AA11_1_XP	199	476.0	0.0006009342254765813	6.009.342.254.765.810	0.0276610415505559	276.610.415.505.559	0.03468617761895086	34.686.177.618.950.800	0.0011235955056179776	11.235.955.056.179.700	0.0952466883389893	0.03417951389570634	0.022741980632821294	0.832409512355046	0.33463124425306223	150.292.599.609.281	0.7465148483960463
AA11_1_XP	200	156.0	0.00019694483019820733	19.694.483.019.820.700	0.015835338516732425	15.835.338.516.732.400	0.017150941036487358	17.150.941.036.487.300	0.0011235955056179776	11.235.955.056.179.700	0.05080135217482745	0.0168873627192392	0.014976037701288726	0.9589675356563995	0.11318078789016384	11.276.255.479.635.900	0.4621165275478574
AA11_1_XP	201	234.0	0.00029541724529731097	29.541.724.529.731.000	0.019394249635117728	19.394.249.635.117.700	0.02736133856603578	2.736.133.856.603.570	0.0022471910112359553	2.247.191.011.235.950	0.09203560477014766	0.028538395600514646	0.01655076924247031	0.4382621523659727	0.4200525679806666	17.242.942.114.909.800	0.8146538995758755
AA11_1_XP	202	369.0	0.00046585027143037505	4.658.502.714.303.750	0.024354444923068205	24.354.444.923.068.200	0.03052377012855309	3.052.377.012.855.300	0.0015890040026663992	15.890.040.026.663.900	0.08455599325386409	0.031122970211553053	0.019472606459994005	0.8187803775096847	0.37433328735553506	15.982.950.343.855.800	0.7800904849366312
AA11_1_XP	203	221.0	0.00027900517611412706	27.900.517.611.412.700	0.01884782277649875	18.847.822.776.498.700	0.023835060039995987	23.835.060.039.995.900	0.0011235955056179776	11.235.955.056.179.700	0.06762220919558828	0.024289073164343995	0.015126682807340749	0.7667316917698853	0.3772227245975569	1.605.710.483.501.170	0.7823991725726132
AA11_1_XP	204	217.0	0.00027395530867314736	2.739.553.086.731.470	0.018676475376600884	18.676.475.376.600.800	0.024947868888960136	24.947.868.888.960.100	0.0011235955056179776	11.235.955.056.179.700	0.07211659121806019	0.024499051331843807	0.016235992992948572	0.6619408810527216	0.3372807471999919	15.089.345.839.508.500	0.7488679402726484
AA11_1_XP	205	216.0	0.0002726928418129025	2.726.928.418.129.020	0.01863339233103832	1.863.339.233.103.830	0.023808561910581002	23.808.561.910.581.000	0.0022471910112359553	2.247.191.011.235.950	0.0641715712047282	0.024849881994733345	0.01413032652208032	0.832143559282464	0.4313724900152409	17.586.205.071.696.200	0.822595134248029
AA11_1_XP	206	292.0	0.0003686403231915163	3.686.403.231.915.160	0.02166488950517379	21.664.889.505.173.700	0.03134005771007046	31.340.057.710.070.400	0.0015890040026663992	15.890.040.026.663.900	0.08083272527747672	0.03273336607929007	0.01471809989141413	0.708986979701962	0.550363996914877	22.240.211.930.063.800	0.8932118812071608
AA11_1_XP	207	2165.0	0.0027332407524302492	27.332.407.524.302.400	0.05899211990830541	5.899.211.990.830.540	0.10564188111050031	10.564.188.111.050.000	0.0011235955056179776	11.235.955.056.179.700	0.3090036396958948	0.08424854551341325	0.05211379859437339	0.3597166676753379	0.38142791336289217	16.166.264.556.755.800	0.7857280532305145
AA11_1_XP	208	140.0	0.00017674536043428863	17.674.536.043.428.800	0.015001306018257407	15.001.306.018.257.400	0.016359797504001166	16.359.797.504.001.100	0.0015890040026663992	15.890.040.026.663.900	0.048281531178064205	0.016798565575573514	0.01361810246887823	0.9527869872187168	0.1893294455640866	12.335.467.157.750.900	0.5855025637608846
AA11_1_XP	209	399.0	0.0005037242772377226	50.372.427.723.772.200	0.025325119336781155	25.325.119.336.781.100	0.031938585176521116	31.938.585.176.521.100	0.0011235955056179776	11.235.955.056.179.700	0.08784692829671188	0.03114356620403312	0.020800163691723068	0.8202563209583684	0.3321200418907252	1.497.275.053.485.560	0.7442690115515715
AA11_1_XP	210	317.0	0.00040020199469763924	40.020.199.469.763.900	0.022573280787934354	22.573.280.787.934.300	0.03790365796277079	3.790.365.796.277.070	0.0011235955056179776	11.235.955.056.179.700	0.10478071235498769	0.041211302190883176	0.014882911148329288	0.458064272515165	0.6388633613324233	27.690.350.214.520.600	0.932512910480002
AA11_1_XP	211	859.0	0.0010844590329503853	10.844.590.329.503.800	0.037158796070347645	3.715.879.607.034.760	0.06341101599785377	63.411.015.997.853.700	0.0015890040026663992	15.890.040.026.663.900	0.1640255686037044	0.0661523927473308	0.023304046773695877	0.5065238633849418	0.6477217859268412	283.866.546.397.424	0.9358953252845245
AA11_1_XP	212	193.0	0.00024365610402726933	24.365.610.402.726.900	0.017613420649142057	17.613.420.649.142.000	0.01965489402756843	19.654.894.027.568.400	0.0011235955056179776	11.235.955.056.179.700	0.06455712822777046	0.019407142626472553	0.017249787344598786	0.7346809077759563	0.1111629529084307	11.250.656.161.015.900	0.45822342117960224
AA11_1_XP	213	154.0	0.00019441989647771748	1.944.198.964.777.170	0.015733502486056514	15.733.502.486.056.500	0.022471910112359553	22.471.910.112.359.500	0.0015890040026663992	15.890.040.026.663.900	0.07125877552447525	0.021672768912132722	0.01598424227569809	0.48114265551006635	0.26247345964410274	13.558.834.093.176.400	0.675318148927349
AA11_1_XP	214	354.0	0.00044691326852670126	44.691.326.852.670.100	0.023854300378653756	23.854.300.378.653.700	0.04485947141051041	4.485.947.141.051.040	0.0015890040026663992	15.890.040.026.663.900	0.12543776438965087	0.04980171396421903	0.01517828401499833	0.3569246171385068	0.6952256698252705	3.281.116.225.984.950	0.9524245942154922
AA11_1_XP	215	385.0	0.0004860497411942937	48.604.974.119.429.300	0.024876851713930084	24.876.851.713.930.000	0.05360386715450141	5.360.386.715.450.140	0.0022471910112359553	2.247.191.011.235.950	0.13059033342069234	0.052097870757359686	0.016538723334158473	0.35815293858213115	0.6825451195273253	3.150.053.949.433.850	0.948273377705016
AA11_1_XP	216	234.0	0.00029541724529731097	29.541.724.529.731.000	0.019394249635117728	19.394.249.635.117.700	0.028646177042656096	28.646.177.042.656.000	0.0011235955056179776	11.235.955.056.179.700	0.07304740821215704	0.030045711222743455	0.013082071370780525	0.6957225584665523	0.5645943850755679	22.967.090.127.525.200	0.900234386419602
AA11_1_XP	217	208.0	0.0002625931069309431	26.259.310.693.094.300	0.018285073910688628	18.285.073.910.688.600	0.03510224573441193	3.510.224.573.441.190	0.0015890040026663992	15.890.040.026.663.900	0.08486169880290022	0.035760681517304445	0.013011988893281225	0.4582154650700426	0.6361369990394401	27.482.871.227.910.100	0.931452476797381
AA11_1_XP	218	121.0	0.00015275849008963518	1.527.584.900.896.350	0.013946259368596224	13.946.259.368.596.200	0.016853932584269666	16.853.932.584.269.600	0.0015890040026663992	15.890.040.026.663.900	0.04995038665473676	0.01791708545136957	0.011783413208936375	0.7693740116007354	0.34233649546859424	15.205.344.269.673.400	0.7533118310550218
AA11_1_XP	219	166.0	0.0002095694988006565	2.095.694.988.006.560	0.016334998415773544	16.334.998.415.773.500	0.022132264723137313	2.213.226.472.313.730	0.0011235955056179776	11.235.955.056.179.700	0.05847374220263215	0.021023158198585176	0.01389092042322601	0.7702224292940523	0.33925624818059696	15.134.460.178.343.400	0.750611546961289
AA11_1_XP	220	163.0	0.00020578209821992175	20.578.209.821.992.100	0.016186720021430522	1.618.672.002.143.050	0.023461362941372025	23.461.362.941.372.000	0.0022471910112359553	2.247.191.011.235.950	0.07316033524967201	0.02421134083835927	0.01568573255009508	0.48313230880355407	0.3521328432482611	154.352.630.717.349	0.7617533375065828
AA11_1_XP	221	335.0	0.0004229263981820478	42.292.639.818.204.700	0.02320531436283061	2.320.531.436.283.060	0.03695929034471579	3.695.929.034.471.570	0.0011235955056179776	11.235.955.056.179.700	0.09288657029023836	0.03785536983098202	0.014880476889229872	0.6159831081942827	0.6069123890304402	2.543.962.139.975.550	0.9195010223497547
AA11_1_XP	222	232.0	0.00029289231157682115	29.289.231.157.682.100	0.0193111903685014	193.111.903.685.014	0.0388088000880237	38.808.800.088.023.600	0.0015890040026663992	15.890.040.026.663.900	0.12001256537308214	0.042816766435631835	0.013003332112843484	0.25554324013521607	0.6963027992225448	3.292.753.431.510.170	0.9527686026732505
AA11_1_XP	223	1571.0	0.0019833354374447676	19.833.354.374.447.600	0.05025197617436841	50.251.976.174.368.400	0.06420244776252429	6.420.244.776.252.420	0.0011235955056179776	11.235.955.056.179.700	0.24594881382329026	0.06292096222265704	0.04511995754121907	0.41201836184159335	0.28291056037010276	13.945.261.842.317.900	0.6969811586917397
AA11_1_XP	224	141.0	0.00017800782729453354	17.800.782.729.453.300	0.015054786779751727	15.054.786.779.751.700	0.030852876893811196	30.852.876.893.811.100	0.0015890040026663992	15.890.040.026.663.900	0.07149147977299947	0.03442327726756808	0.007464778855401041	0.437663561886131	0.7831473512130123	4.611.426.263.841.900	0.9762043478258368
AA11_1_XP	225	166.0	0.0002095694988006565	2.095.694.988.006.560	0.016334998415773544	16.334.998.415.773.500	0.022583990159822227	2.258.399.015.982.220	0.0011235955056179776	11.235.955.056.179.700	0.06389894121920092	0.022045731351794596	0.01331010491300557	0.6449864849475799	0.3962502445208249	16.563.153.706.063.700	0.7971739037116283
AA11_1_XP	226	220.0	0.0002777427092538821	27.774.270.925.388.200	0.01880513229636855	1.880.513.229.636.850	0.02754528240928374	2.754.528.240.928.370	0.0015890040026663992	15.890.040.026.663.900	0.11458736635651337	0.031663273397759616	0.01649121655581157	0.26581473757356294	0.4791689302414819	19.200.083.444.784.600	0.8536597664023986
AA11_1_XP	227	1673.0	0.0021121070571897493	21.121.070.571.897.400	0.051857672797072187	5.185.767.279.707.210	0.11522744451386488	11.522.744.451.386.400	0.0011235955056179776	11.235.955.056.179.700	0.3667792691529543	0.1240215914881456	0.03334184845121451	0.19729506856683818	0.7311609369695805	3.719.697.534.754.640	0.9631851110710371
AA11_1_XP	228	1429.0	0.001804065143289989	1.804.065.143.289.980	0.047927101745412495	4.792.710.174.541.240	0.07846687758165524	7.846.687.758.165.520	0.0015890040026663992	15.890.040.026.663.900	0.23049110673016587	0.07466617962464568	0.03347834085137283	0.4267305476271176	0.5516264389088636	22.302.831.539.987.700	0.8938462673829617
AA11_1_XP	229	269.0	0.0003396035854058832	33.960.358.540.588.300	0.020794150967823034	20.794.150.967.823.000	0.04619057256425723	4.619.057.256.425.720	0.0011235955056179776	11.235.955.056.179.700	0.11470029339402836	0.05498187028409174	0.010978111877453383	0.32437925583777016	0.8003321491115272	5.008.317.541.107.620	0.9798636381260295
AA11_1_XP	230	1251.0	0.0015793460421663933	15.793.460.421.663.900	0.04484290173156973	4.484.290.173.156.970	0.10909875140618748	10.909.875.140.618.700	0.0015890040026663992	15.890.040.026.663.900	0.26703819879149304	0.11899285624480589	0.021632982022086116	0.2783174139968789	0.8181993213308516	5.500.529.521.233.850	0.9833354022079328
AA11_1_XP	231	793.0	0.0010011362201742206	10.011.362.201.742.200	0.03570274814622127	3.570.274.814.622.120	0.05228040505227795	5.228.040.505.227.790	0.002512435929775045	2.512.435.929.775.040	0.1760463380529572	0.051854400176991	0.031595594032419766	0.4059280351416359	0.39068634629700216	164.119.086.109.867	0.7929292978640045
AA11_1_XP	232	211.0	0.00026638050751167785	2.663.805.075.116.770	0.018416465353332336	18.416.465.353.332.300	0.020255906041932524	20.255.906.041.932.500	0.0015890040026663992	15.890.040.026.663.900	0.05979011621977127	0.021177967109124094	0.016137089956847893	0.9363829791574171	0.2380246001092542	13.123.783.263.126.100	0.6476059681328904
AA11_1_XP	233	136.0	0.00017169549299330897	17.169.549.299.330.800	0.014785448634785488	14.785.448.634.785.400	0.020990496283448772	2.099.049.628.344.870	0.0011235955056179776	11.235.955.056.179.700	0.07653112176652595	0.022374628171870085	0.014608641886697981	0.36837707984362317	0.34708895385960814	15.316.022.081.589.500	0.7574345950825452
AA11_1_XP	234	579.0	0.000730968312081808	730.968.312.081.808	0.03050733945939684	30.507.339.459.396.800	0.08860033260097223	8.860.033.260.097.220	0.0015890040026663992	15.890.040.026.663.900	0.19904980778938283	0.09882083882238901	0.010460799183997727	0.23183814293472185	0.8941437928613524	9.446.777.161.496.310	0.9943814476397976
AA11_1_XP	235	832.0	0.0010503724277237724	10.503.724.277.237.700	0.036570147821377255	36.570.147.821.377.200	0.054305824600425046	5.430.582.460.042.500	0.0011235955056179776	11.235.955.056.179.700	0.18018823861589567	0.05682515333369355	0.02727051487519452	0.40653720507552427	0.5200978215570443	2.083.757.992.606.950	0.8773220042411484
AA11_1_XP	236	165.0	0.0002083070319404116	2.083.070.319.404.110	0.016285722290182363	16.285.722.290.182.300	0.01965489402756843	19.654.894.027.568.400	0.0015890040026663992	15.890.040.026.663.900	0.053706730194632964	0.019880463085546207	0.013442010397008815	0.9075203462723139	0.3238582854349289	14.789.798.920.234.500	0.7367715940676636
AA11_1_XP	237	135.0	0.00017043302613306403	17.043.302.613.306.400	0.01473099007539882	1.473.099.007.539.880	0.017150941036487358	17.150.941.036.487.300	0.0011235955056179776	11.235.955.056.179.700	0.055568364182826645	0.017850846443279583	0.014404936063661673	0.6935988984456757	0.19303904666745997	1.239.217.332.474.710	0.5906047915456138
AA11_1_XP	238	354.0	0.00044691326852670126	44.691.326.852.670.100	0.023854300378653756	23.854.300.378.653.700	0.03723155399051886	3.723.155.399.051.880	0.0011235955056179776	11.235.955.056.179.700	0.12652143415826578	0.03872477084168727	0.01949981524872227	0.3508366056088482	0.49645111320502144	19.859.044.994.913.300	0.8639667346649048
AA11_1_XP	239	226.0	0.00028531751041535163	28.531.751.041.535.100	0.019059840950706078	1.905.984.095.070.600	0.027152912300212523	27.152.912.300.212.500	0.0011235955056179776	11.235.955.056.179.700	0.08362517625976726	0.028340457241429206	0.015162329382797685	0.5127010390252279	0.4649934807462178	1.869.136.102.107.280	0.8448479297222384
AA11_1_XP	240	2665.0	0.0033644741825527087	3.364.474.182.552.700	0.06545060409550564	6.545.060.409.550.560	0.08276560386832764	8.276.560.386.832.760	0.0015890040026663992	15.890.040.026.663.900	0.2410688747777761	0.0828348820922385	0.05384795211389727	0.7275197415448382	0.34993627377973	15.383.107.219.570.500	0.7598796956443947
AA11_1_XP	241	213.0	0.0002689054412321677	26.890.544.123.216.700	0.01850354132514242	18.503.541.325.142.400	0.030565102266821225	30.565.102.266.821.200	0.0022471910112359553	2.247.191.011.235.950	0.08335254627423996	0.031644643251092605	0.012833747101815457	0.48637552384832566	0.5944417195674234	24.657.368.576.801.800	0.9140691883947142
AA11_1_XP	242	1557.0	0.0019656609014013387	19.656.609.014.013.300	0.05002756431412537	5.002.756.431.412.530	0.1037182728170256	1.037.182.728.170.250	0.0022471910112359553	2.247.191.011.235.950	0.332366441065348	0.12152798673115824	0.03460372149882509	0.2236063485923868	0.7152612955287843	35.119.918.166.976.400	0.9586051690743451
AA11_1_XP	243	605.0	0.0007637924504481758	7.637.924.504.481.750	0.03118478398002445	31.184.783.980.024.400	0.04693617657124814	4.693.617.657.124.810	0.0015890040026663992	15.890.040.026.663.900	0.12675413840679	0.04753163778530965	0.021742961924215192	0.5973941016188627	0.5425581162924882	21.860.700.465.272.600	0.8892395194941143
AA11_1_XP	244	1123.0	0.0014177502840550438	14.177.502.840.550.400	0.042486888874314996	4.248.688.887.431.490	0.07657779420848872	7.657.779.420.848.870	0.0011235955056179776	11.235.955.056.179.700	0.20533967267303077	0.07768683195416604	0.02558992229258216	0.4225361552148107	0.6706015466343151	30.358.369.621.421.300	0.9441910076463844
AA11_1_XP	245	134.0	0.00016917055927281912	1.691.705.592.728.190	0.014676329441352734	14.676.329.441.352.700	0.01870035615403735	1.870.035.615.403.730	0.0011235955056179776	11.235.955.056.179.700	0.057429998171020326	0.018267744815416296	0.013404208861600155	0.6445506403394371	0.26623625428092057	13.628.364.794.992.800	0.6794047140462789
AA11_1_XP	246	175.0	0.00022093170054286078	2.209.317.005.428.600	0.016771970004050132	16.771.970.004.050.100	0.022302733978965403	22.302.733.978.965.400	0.0015890040026663992	15.890.040.026.663.900	0.06165175020796495	0.020670607375749713	0.01435143557005828	0.7304274386079218	0.3057080854385025	1.440.316.355.450.540	0.719693502384543
AA11_1_XP	247	297.0	0.00037495265749274087	37.495.265.749.274.000	0.02184958926211879	2.184.958.926.211.870	0.03195834304118628	31.958.343.041.186.200	0.0011235955056179776	11.235.955.056.179.700	0.10691497632870868	0.030468277010705765	0.021377057017773104	0.41220116204798407	0.2983831343576876	14.252.793.069.398.700	0.7125544006223367
AA11_1_XP	248	120.0	0.00015149602322939024	15.149.602.322.939.000	0.01388851063454165	1.388.851.063.454.160	0.017765604832406627	17.765.604.832.406.600	0.0015890040026663992	15.890.040.026.663.900	0.05277591320053612	0.019713082585380196	0.010699223868114071	0.6835016749848143	0.45725262288258606	18.424.778.122.578.800	0.8398959963186916
AA11_1_XP	249	159.0	0.0002007322307789421	2.007.322.307.789.420	0.01598687630935618	1.598.687.630.935.610	0.02316351475066102	2.316.351.475.066.100	0.0015890040026663992	15.890.040.026.663.900	0.06688417071301257	0.023738663810784086	0.013853537782346855	0.5638716782287995	0.41641459297075434	17.135.452.462.571.300	0.8120517672553331
AA11_1_XP	250	137.0	0.00017295795985355388	1.729.579.598.535.530	0.014839707344225543	14.839.707.344.225.500	0.017765604832406627	17.765.604.832.406.600	0.0015890040026663992	15.890.040.026.663.900	0.048008901192536924	0.01749917078483103	0.012890795557677763	0.9429895621832788	0.2633482056845796	1.357.493.469.393.240	0.6762722335952228
AA11_1_XP	251	320.0	0.000403989395278374	403.989.395.278.374	0.022679842894563238	22.679.842.894.563.200	0.04010464785971854	4.010.464.785.971.850	0.0015890040026663992	15.890.040.026.663.900	0.09656306235612841	0.0434750680805396	0.012718276441103021	0.5444497069821239	0.7074581592939241	341.831.444.550.431	0.9562527236229452
AA11_1_XP	252	1108.0	0.00139881328115137	13.988.132.811.513.700	0.04220218460296421	4.220.218.460.296.420	0.058986088756884	58.986.088.756.884	0.0015890040026663992	15.890.040.026.663.900	0.16229056200001418	0.05781980522688274	0.0314006281426572	0.6673952060403616	0.45692262332184763	18.413.582.353.894.200	0.8396826560912022
AA11_1_XP	253	162.0	0.00020451963135967684	20.451.963.135.967.600	0.016136991117361322	16.136.991.117.361.300	0.020255906041932524	20.255.906.041.932.500	0.0011235955056179776	11.235.955.056.179.700	0.05502310421177207	0.020329966171287545	0.013141285271151706	0.8488963945141018	0.35360023915281125	15.470.302.753.351.400	0.7629989182015248
AA11_1_XP	254	130.0	0.00016412069183183945	16.412.069.183.183.900	0.014455620185574579	1.445.562.018.557.450	0.024307087250319034	24.307.087.250.319.000	0.0015890040026663992	15.890.040.026.663.900	0.058088185179589885	0.026333523022338306	0.008640099514223735	0.6112200422436941	0.6718973186043327	30.478.263.565.120.700	0.9446420647319138
AA11_1_XP	255	132.0	0.00016664562555232927	16.664.562.555.232.900	0.014566392841412527	14.566.392.841.412.500	0.02062647162998407	20.626.471.629.984.000	0.0015890040026663992	15.890.040.026.663.900	0.05715736818549305	0.02015209484509023	0.012529673135612528	0.6410019268538284	0.3782446325343093	1.608.349.605.530.630	0.7832115059341275
AA11_1_XP	256	590.0	0.0007448554475445021	7.448.554.475.445.020	0.030795769367318423	30.795.769.367.318.400	0.03985201764262517	3.985.201.764.262.510	0.0015890040026663992	15.890.040.026.663.900	0.13256489444640102	0.04072499926378509	0.03066620906157766	0.5326289913323473	0.24699301127188134	1.328.008.922.850.860	0.6580125188221049
AA11_1_XP	257	346.0	0.0004368135336447419	4.368.135.336.447.410	0.023583219981842787	23.583.219.981.842.700	0.03352007615769955	3.352.007.615.769.950	0.0011235955056179776	11.235.955.056.179.700	0.10571152934908452	0.03668599163406206	0.01898045199035371	0.49120325692807737	0.48262398956851915	19.328.302.430.683.200	0.8557581806970964
AA11_1_XP	258	260.0	0.0003282413836636789	3.282.413.836.636.780	0.020443334118953847	20.443.334.118.953.800	0.030852876893811196	30.852.876.893.811.100	0.0011235955056179776	11.235.955.056.179.700	0.10478071235498769	0.034569461222049305	0.017971232930402068	0.375699403324741	0.4801413648026558	19.235.998.640.676.300	0.8542523043052062
AA11_1_XP	259	2259.0	0.0028519126372932714	28.519.126.372.932.700	0.06025917314344549	60.259.173.143.445.400	0.09775926622092679	9.775.926.622.092.670	0.0015890040026663992	15.890.040.026.663.900	0.39599275229902164	0.1027007316017281	0.04339108172913775	0.22854493825178251	0.5774997796762762	2.366.862.671.062.720	0.906362821295316
AA11_1_XP	260	2376.0	0.002999621259941927	2.999.621.259.941.920	0.06179997093353988	6.179.997.093.353.980	0.09222385395042879	9.222.385.395.042.870	0.0033707865168539327	3.370.786.516.853.930	0.3048081130489647	0.07855911631584062	0.0618155015157696	0.405717034316169	0.2131339503967261	12.708.643.364.447.900	0.6171238287262436
AA11_1_XP	261	168.0	0.00021209443252114636	21.209.443.252.114.600	0.016433107396475174	16.433.107.396.475.100	0.022075149106054494	22.075.149.106.054.400	0.0015890040026663992	15.890.040.026.663.900	0.06389894121920092	0.023966203412127747	0.013005644942932536	0.6527574064529724	0.4573339498424177	18.427.539.362.552.900	0.8399485448563908
AA11_1_XP	262	568.0	0.0007170811766191138	7.170.811.766.191.130	0.03021615645406734	3.021.615.645.406.730	0.043949679136197635	4.394.967.913.619.760	0.0011235955056179776	11.235.955.056.179.700	0.17810075055267202	0.04303918925371556	0.030182262725566095	0.28408394292571315	0.2987260390143044	1.425.976.231.306.830	0.7128918793501811
AA11_1_XP	263	385.0	0.0004860497411942937	48.604.974.119.429.300	0.024876851713930084	24.876.851.713.930.000	0.04163372430033462	4.163.372.430.033.460	0.0015890040026663992	15.890.040.026.663.900	0.15798895848906344	0.04627081465838051	0.024106999977294388	0.24470176847620334	0.47900204145361513	1.919.393.317.375.090	0.8535579225749704
AA11_1_XP	264	275.0	0.0003471783865673527	3.471.783.865.673.520	0.021024777070278403	21.024.777.070.278.400	0.03304593521315223	33.045.935.213.152.200	0.0011235955056179776	11.235.955.056.179.700	0.1055187508375634	0.028642994128015214	0.021294497178895446	0.3918350325050256	0.2565547762317324	13.450.890.099.627.500	0.6687968295799185
AA11_1_XP	265	225.0	0.00028405504355510675	28.405.504.355.510.600	0.019017626411722124	19.017.626.411.722.100	0.023702273156998865	23.702.273.156.998.800	0.0015890040026663992	15.890.040.026.663.900	0.06921121319825468	0.021804671259746094	0.017452455778512677	0.7451770050275335	0.19960014206992893	12.493.755.341.063.100	0.5994664856566396
AA11_1_XP	266	7907.0	0.009982325463956573	9.982.325.463.956.570	0.11273815471758569	11.273.815.471.758.500	0.16501559837973698	16.501.559.837.973.600	0.0011235955056179776	11.235.955.056.179.700	0.44300468537044413	0.15648638937547285	0.08325498752197279	0.639182609643498	0.4679729792844086	18.796.037.815.052.500	0.8467273759767613
AA11_1_XP	267	141.0	0.00017800782729453354	17.800.782.729.453.300	0.015054786779751727	15.054.786.779.751.700	0.020657052034663188	20.657.052.034.663.100	0.0015890040026663992	15.890.040.026.663.900	0.05595392120586892	0.020923610311220954	0.012116752247254444	0.7144764352142554	0.4209052803494219	1.726.833.221.002.930	0.8152602686705751
AA11_1_XP	268	149.0	0.0001881075621764929	1.881.075.621.764.920	0.01547598096492882	1.547.598.096.492.880	0.019068048031996788	1.906.804.803.199.670	0.0015890040026663992	15.890.040.026.663.900	0.0562265511913962	0.018646933864212043	0.014322426523240487	0.7477100667101787	0.2319151970218185	13.019.395.724.568.200	0.6403481361212572
AA11_1_XP	269	166.0	0.0002095694988006565	2.095.694.988.006.560	0.016334998415773544	16.334.998.415.773.500	0.025349470050962875	25.349.470.050.962.800	0.0011235955056179776	11.235.955.056.179.700	0.06455712822777047	0.025824126704470412	0.010780299078842686	0.6319017134238795	0.5825493267512311	23.954.926.032.759.700	0.9086995847936487
AA11_1_XP	270	126.0	0.00015907082439085976	15.907.082.439.085.900	0.014231488468465458	14.231.488.468.465.400	0.024202987897233727	24.202.987.897.233.700	0.0011235955056179776	11.235.955.056.179.700	0.0661062064934338	0.025338752856477326	0.01058186635691877	0.4574208157870619	0.5823840890332637	23.945.447.808.372.600	0.9086236574662928
AA11_1_XP	271	205.0	0.00025880570635020833	2.588.057.063.502.080	0.01815273146741838	1.815.273.146.741.830	0.03490387543148105	34.903.875.431.481.000	0.0015890040026663992	15.890.040.026.663.900	0.08230880224262814	0.036553324250315954	0.009549653580152452	0.48005516645527796	0.7387473293876983	3.827.712.067.617.470	0.9652704502355494
AA11_1_XP	272	321.0	0.00040525186213861893	40.525.186.213.861.800	0.02271525250690496	2.271.525.250.690.490	0.027909533367133085	27.909.533.367.133.000	0.0015890040026663992	15.890.040.026.663.900	0.07726916024910166	0.02880416366970235	0.018087322195742845	0.8529478882606545	0.3720587619501694	15.925.056.986.313.800	0.7782607542183057
AA11_1_XP	273	155.0	0.00019568236333796242	1.956.823.633.379.620	0.015784502627866612	15.784.502.627.866.600	0.018530811800528815	18.530.811.800.528.800	0.0011235955056179776	11.235.955.056.179.700	0.052390356177493845	0.018264817318572397	0.0139894285338894	0.8958985771589978	0.23407782898193075	13.056.156.850.385.800	0.6429332997620886
AA11_1_XP	274	1365.0	0.0017232672642343142	17.232.672.642.343.100	0.04684156302868968	4.684.156.302.868.960	0.0665202701825424	665.202.701.825.424	0.0015890040026663992	15.890.040.026.663.900	0.21460106670350187	0.05928808612801358	0.04085939376747318	0.4702174580456656	0.310832977822046	14.510.270.628.442.500	0.7246025224510134
AA11_1_XP	275	124.0	0.00015654589067036994	15.654.589.067.036.900	0.014118088346773524	14.118.088.346.773.500	0.019622751906261775	19.622.751.906.261.700	0.0011235955056179776	11.235.955.056.179.700	0.054910177174257085	0.019655797967102626	0.011548628624898903	0.6524479123778802	0.41245689214818304	17.020.027.750.069.400	0.8091928672546664
AA11_1_XP	276	142.0	0.00017927029415477845	17.927.029.415.477.800	0.01510807822703367	1.510.807.822.703.360	0.01870035615403735	1.870.035.615.403.730	0.0015890040026663992	15.890.040.026.663.900	0.06482975821329776	0.019935199213438268	0.013856110961303066	0.5360056793430528	0.30494243809900345	14.387.297.611.222.000	0.7189540914719398
AA11_1_XP	277	124.0	0.00015654589067036994	15.654.589.067.036.900	0.014118088346773524	14.118.088.346.773.500	0.017765604832406627	17.765.604.832.406.600	0.0011235955056179776	11.235.955.056.179.700	0.05277591320053611	0.017615584408165717	0.01280698134925126	0.7062850641509749	0.2729743701653988	13.754.673.273.726.200	0.6866103214805334
AA11_1_XP	278	401.0	0.0005062492109582124	5.062.492.109.582.120	0.025388511474345433	25.388.511.474.345.400	0.033198397084705976	33.198.397.084.705.900	0.0011235955056179776	11.235.955.056.179.700	0.08970856228490558	0.03127228253972535	0.021020693620180466	0.7905082929730315	0.3278170983049362	1.487.690.325.770.360	0.7403851340139159
AA11_1_XP	279	127.0	0.0001603332912511047	1.603.332.912.511.040	0.01428785101960567	1.428.785.101.960.560	0.02111044295287184	2.111.044.295.287.180	0.0011235955056179776	11.235.955.056.179.700	0.06324075421063136	0.02544264461345523	0.010629578648645256	0.5037783391486128	0.5822140815100703	23.935.703.807.693.100	0.9085455004079465
AA11_1_XP	280	170.0	0.00021461936624163618	2.146.193.662.416.360	0.016530634112605903	16.530.634.112.605.900	0.022387481848507054	22.387.481.848.507.000	0.0011235955056179776	11.235.955.056.179.700	0.057815555194062604	0.0230401095277752	0.012017060585471261	0.8068436236297188	0.47842866931754324	1.917.283.296.019.230	0.8532076810543442
AA11_1_XP	281	128.0	0.0001615957581113496	1.615.957.581.113.490	0.014343992104321177	14.343.992.104.321.100	0.015649874468746203	15.649.874.468.746.200	0.0011235955056179776	11.235.955.056.179.700	0.047623344169494645	0.016335349806885537	0.013026180826620517	0.895364853625596	0.20257717278084653	12.540.398.466.987.600	0.6034209431481576
AA11_1_XP	282	1447.0	0.0018267895467743976	18.267.895.467.743.900	0.048228007328335556	4.822.800.732.833.550	0.09492221015951949	949.222.101.595.195	0.0011235955056179776	11.235.955.056.179.700	0.28388528120226847	0.10615259141420526	0.02582782014148028	0.2848476428515848	0.7566915720342554	4.110.009.703.982.750	0.9699489723077385
AA11_1_XP	283	490.0	0.0006186087615200102	6.186.087.615.200.100	0.028064873737234604	28.064.873.737.234.600	0.040729368450318784	4.072.936.845.031.870	0.0011235955056179776	11.235.955.056.179.700	0.12043804813312746	0.03987947307549552	0.02233566853146979	0.5359182093190904	0.4399206707373914	1.785.461.358.333.970	0.8284389808143665
AA11_1_XP	284	131.0	0.00016538315869208436	16.538.315.869.208.400	0.014511112213747526	14.511.112.213.747.500	0.017003085337552314	17.003.085.337.552.300	0.0011235955056179776	11.235.955.056.179.700	0.055568364182826645	0.017686010412161803	0.012842872980023007	0.6730478199732113	0.2738400192735614	13.771.070.102.205.500	0.6875257685289901
AA11_1_XP	285	324.0	0.0004090392627193537	4.090.392.627.193.530	0.02282115169406655	22.821.151.694.066.500	0.029685044524995298	296.850.445.249.953	0.0015890040026663992	15.890.040.026.663.900	0.09486113131594703	0.027565121045648417	0.022241488896795333	0.5712132349401593	0.1931292861017021	12.393.559.250.262.300	0.5907280686180836
AA11_1_XP	286	453.0	0.0005718974876909482	5.718.974.876.909.480	0.02698448622565948	2.698.448.622.565.940	0.04271141080617576	4.271.141.080.617.570	0.0022471910112359553	2.247.191.011.235.950	0.14496437074520183	0.04503005102196421	0.020672076023050392	0.3419837760510524	0.5409271019265064	21.783.032.808.003.100	0.8883986009975499
AA11_1_XP	287	164.0	0.0002070445650801667	2.070.445.650.801.660	0.016236296615378804	16.236.296.615.378.800	0.01965489402756843	19.654.894.027.568.400	0.0015890040026663992	15.890.040.026.663.900	0.05847374220263215	0.02103377968757444	0.013671986742338138	0.7609426409893044	0.34999857631794207	15.384.581.688.072.400	0.759932989947994
AA11_1_XP	288	3998.0	0.005047342507259185	5.047.342.507.259.180	0.08016530469015333	8.016.530.469.015.330	0.13936661237494466	13.936.661.237.494.400	0.0011235955056179776	11.235.955.056.179.700	0.4408042702697054	0.13395486233887424	0.05429830899824254	0.32642322737232793	0.5946521981346178	24.670.172.020.128.600	0.914162545460545
AA11_1_XP	289	288.0	0.0003635904557505366	3.635.904.557.505.360	0.021515988156481765	21.515.988.156.481.700	0.031938585176521116	31.938.585.176.521.100	0.0015890040026663992	15.890.040.026.663.900	0.08176354227157356	0.030691629928220013	0.015825461529292536	0.6834440106039972	0.4843720725714372	19.393.829.286.691.300	0.8568126052152388
AA11_1_XP	290	168.0	0.00021209443252114636	21.209.443.252.114.600	0.016433107396475174	16.433.107.396.475.100	0.027152912300212523	27.152.912.300.212.500	0.0011235955056179776	11.235.955.056.179.700	0.07222951825557518	0.03062955893767645	0.011362085517851332	0.5108691715009552	0.6290483470241817	2.695.769.090.063.030	0.9286521798577269
AA11_1_XP	291	3364.0	0.004246938517863907	4.246.938.517.863.900	0.07353482212532554	7.353.482.212.532.550	0.12919394087687733	12.919.394.087.687.700	0.0015890040026663992	15.890.040.026.663.900	0.589019650320752	0.12318959921716259	0.06152263892684332	0.15382476870745013	0.5005857692710791	20.023.458.253.090.700	0.866363333795608
AA11_1_XP	292	121.0	0.00015275849008963518	1.527.584.900.896.350	0.013946259368596224	13.946.259.368.596.200	0.01507461557865027	1.507.461.557.865.020	0.0022471910112359553	2.247.191.011.235.950	0.04444533616416185	0.014964537799414883	0.013115837541678659	0.9717685293107984	0.12353874757217753	11.409.517.502.684.400	0.4814724010705628
AA11_1_XP	293	147.0	0.00018558262845600306	18.558.262.845.600.300	0.015371764419417707	15.371.764.419.417.700	0.016703448030694953	16.703.448.030.694.900	0.0015890040026663992	15.890.040.026.663.900	0.049870535180730605	0.01739482618684828	0.013733893342645775	0.9376896617105224	0.2104610189764603	12.665.619.102.221.100	0.6137004134301284
AA11_1_XP	294	1636.0	0.0020653957833606873	20.653.957.833.606.800	0.05128102560308331	51.281.025.603.083.300	0.06633021187930536	6.633.021.187.930.530	0.0022471910112359553	2.247.191.011.235.950	0.1887914456377972	0.0642651229417992	0.0428730969403415	0.7281963974276817	0.3328714709039161	14.989.615.289.799.300	0.7449426324664843
AA11_1_XP	295	186.0	0.0002348188360055549	2.348.188.360.055.540	0.017291056296564234	17.291.056.296.564.200	0.028646177042656096	28.646.177.042.656.000	0.0015890040026663992	15.890.040.026.663.900	0.08548681024796093	0.030524334510993942	0.0130904789384853	0.4037797824114737	0.5711461314981165	23.317.966.175.595.000	0.9033738757961564
AA11_1_XP	296	1664.0	0.0021007448554475447	21.007.448.554.475.400	0.051717999026980606	5.171.799.902.698.060	0.07633837191668778	7.633.837.191.668.770	0.0011235955056179776	11.235.955.056.179.700	0.19782698559323836	0.07451308873874844	0.03704200887513094	0.6745468301824235	0.5028791652295541	20.115.833.617.429.500	0.867681321475307
AA11_1_XP	297	318.0	0.0004014644615578842	4.014.644.615.578.840	0.02260885729667264	22.608.857.296.672.600	0.03304593521315223	33.045.935.213.152.200	0.0011235955056179776	11.235.955.056.179.700	0.08598529430851819	0.0346671620257246	0.015286117267465751	0.6823522163587148	0.5590606102650467	22.678.853.903.278.900	0.8975368820166484
AA11_1_XP	298	537.0	0.0006779447039515214	6.779.447.039.515.210	0.029380027335161717	29.380.027.335.161.700	0.03668500610632474	3.668.500.610.632.470	0.0015890040026663992	15.890.040.026.663.900	0.10187533433518217	0.03816036133861436	0.023536746834794654	0.820854233532403	0.38321478075266846	1.621.309.928.957.610	0.7871314968402809
AA11_1_XP	299	865.0	0.0010920338341118547	10.920.338.341.118.500	0.03728834485170899	3.728.834.485.170.890	0.04682846288578586	4.682.846.288.578.580	0.0011235955056179776	11.235.955.056.179.700	0.15546913749230015	0.04403223056471201	0.03554813011495272	0.5677505711592011	0.1926793246890054	12.386.651.681.065.600	0.5901129783485529
AA11_1_XP	300	134.0	0.00016917055927281912	1.691.705.592.728.190	0.014676329441352734	14.676.329.441.352.700	0.017150941036487358	17.150.941.036.487.300	0.0011235955056179776	11.235.955.056.179.700	0.052390356177493845	0.01649178926397598	0.014087126877522912	0.7745187699310045	0.1458096721927995	11.706.992.779.549.500	0.5199604637668399
AA11_1_XP	301	133.0	0.0001679080924125742	1.679.080.924.125.740	0.014621464466349997	14.621.464.466.349.900	0.018290809658538996	18.290.809.658.538.900	0.0011235955056179776	11.235.955.056.179.700	0.05370673019463296	0.019437750094058317	0.012142017974861072	0.7315164003285927	0.3753383022157172	16.008.665.227.067.100	0.7808954880912409
AA11_1_XP	302	248.0	0.00031309178134073987	3.130.917.813.407.390	0.019965992014788665	19.965.992.014.788.600	0.027176149713365898	271.761.497.133.659	0.0015890040026663992	15.890.040.026.663.900	0.10509326807751806	0.02533021094151767	0.020245671694822106	0.356231021811383	0.20073023704519233	1.251.142.037.831.020	0.6009724170260773
AA11_1_XP	303	497.0	0.0006274460295417247	6.274.460.295.417.240	0.028264626249069544	28.264.626.249.069.500	0.033406896061389905	3.340.689.606.138.990	0.0015890040026663992	15.890.040.026.663.900	0.09935551333841894	0.032482209976132326	0.025237386335338563	0.7987342294443246	0.22303973917160203	12.870.671.132.315.000	0.6295496430731
AA11_1_XP	304	824.0	0.001040272692841813	1.040.272.692.841.810	0.036393905119323645	3.639.390.511.932.360	0.06297148885034631	6.297.148.885.034.630	0.0015890040026663992	15.890.040.026.663.900	0.15624025153838472	0.06530163552924391	0.02108888503518845	0.5355144616155374	0.6770542596020546	309.649.540.126.389	0.9464174812200074
AA11_1_XP	305	795.0	0.0010036611538947104	10.036.611.538.947.100	0.03574774217560137	35.747.742.175.601.300	0.0423999152002544	423.999.152.002.544	0.0011235955056179776	11.235.955.056.179.700	0.13733190645440022	0.040104681038137746	0.03518209018520721	0.6687350425321814	0.12274354827181833	1.139.917.521.301.790	0.4800219973097905
AA11_1_XP	306	134.0	0.00016917055927281912	1.691.705.592.728.190	0.014676329441352734	14.676.329.441.352.700	0.018428336479614303	18.428.336.479.614.300	0.0011235955056179776	11.235.955.056.179.700	0.0562265511913962	0.019215765848209297	0.012390896031161946	0.6724372412024425	0.35517032581261154	15.507.971.174.871.800	0.7643262989635948
AA11_1_XP	307	791.0	0.0009986112864537307	9.986.112.864.537.300	0.035657697341972924	3.565.769.734.197.290	0.04490166562401817	4.490.166.562.401.810	0.0015890040026663992	15.890.040.026.663.900	0.13376834142602514	0.04593472688631601	0.028676586823150243	0.7012932350298433	0.3757100832639756	16.018.198.807.827.900	0.7811927418132657
AA11_1_XP	308	322.0	0.00040651432899886387	40.651.432.899.886.300	0.022750607006909368	2.275.060.700.690.930	0.03035787884518269	3.035.787.884.518.260	0.0015890040026663992	15.890.040.026.663.900	0.08258143222815544	0.0318559415392985	0.01651970852015805	0.7490674076618242	0.48142457193491484	19.283.597.831.297.400	0.8550318856084337
AA11_1_XP	309	160.0	0.000201994697639187	201.994.697.639.187	0.016037070706991202	160.370.707.069.912	0.0216127910805296	216.127.910.805.296	0.0011235955056179776	11.235.955.056.179.700	0.05951748623424398	0.02025591154383651	0.013831602078848168	0.7165733841757397	0.3171572630086419	14.644.660.414.871.700	0.7305653951140519
AA11_1_XP	310	125.0	0.00015780835753061485	15.780.835.753.061.400	0.014174901809102023	14.174.901.809.102.000	0.015282551133410613	15.282.551.133.410.600	0.0011235955056179776	11.235.955.056.179.700	0.046034340166828246	0.015724052663152292	0.012938158891414477	0.9357848688414016	0.1771740295850237	12.153.238.181.041.700	0.5682934298499788
AA11_1_XP	311	556.0	0.0007019315742961749	7.019.315.742.961.740	0.02989526782104649	2.989.526.782.104.640	0.038020054641996925	3.802.005.464.199.690	0.0015890040026663992	15.890.040.026.663.900	0.11140935835118057	0.03955162847441704	0.02342819129841405	0.7106590587936447	0.4076554568778886	16.882.066.554.192.100	0.8056847660428098
AA11_1_XP	312	601.0	0.0007587425830071962	7.587.425.830.071.960	0.03108152282239826	3.108.152.282.239.820	0.045847653400231836	45.847.653.400.231.800	0.0015890040026663992	15.890.040.026.663.900	0.12461987443306902	0.04798177459860507	0.021533998508059683	0.6139453354453986	0.551204625335268	2.228.186.956.576.900	0.8936345515251427
AA11_1_XP	313	2387.0	0.003013508395404621	30.135.083.954.046.200	0.0619428612304967	619.428.612.304.967	0.0828723097284754	828.723.097.284.754	0.0015890040026663992	15.890.040.026.663.900	0.27377292165170664	0.08729651455073319	0.04802909833500861	0.5052441437547633	0.4498165409903502	18.175.755.443.466.700	0.8350438080916336
AA11_1_XP	314	936.0	0.0011816689811892439	11.816.689.811.892.400	0.038788499270235456	38.788.499.270.235.400	0.04693617657124814	4.693.617.657.124.810	0.0011235955056179776	11.235.955.056.179.700	0.1361284594747761	0.04528945294598954	0.03370747136592729	0.8013234274571878	0.2557324239238322	1.343.602.801.121.700	0.6678815577643282
AA11_1_XP	315	120.0	0.00015149602322939024	15.149.602.322.939.000	0.01388851063454165	1.388.851.063.454.160	0.022302733978965403	22.302.733.978.965.400	0.0015890040026663992	15.890.040.026.663.900	0.05491017717425709	0.025146473643107195	0.008277702246774828	0.6314012055269806	0.6708205546329635	3.037.856.749.788.840	0.9442673841385449
AA11_1_XP	316	568.0	0.0007170811766191138	7.170.811.766.191.130	0.03021615645406734	3.021.615.645.406.730	0.04552988671765126	45.529.886.717.651.200	0.0015890040026663992	15.890.040.026.663.900	0.12094338236717897	0.04713844220900275	0.020103064077609565	0.6160471689943955	0.5735314292212614	2.344.838.678.672.100	0.9045023814993193
AA11_1_XP	317	1659.0	0.0020944325211463203	209.443.252.114.632	0.05164023924908617	5.164.023.924.908.610	0.11685393258426967	11.685.393.258.426.900	0.0015890040026663992	15.890.040.026.663.900	0.4895443597713239	0.11085287121505348	0.053045181197338906	0.10982270444289956	0.5214812154533032	20.897.821.199.376.800	0.8780773159784689
AA11_1_XP	318	400.0	0.0005049867440979675	5.049.867.440.979.670	0.025356835215629498	253.568.352.156.295	0.03721459586894202	3.721.459.586.894.200	0.0011235955056179776	11.235.955.056.179.700	0.09924258630090396	0.03963947340980961	0.017085395337249686	0.644308253737076	0.5689802646817819	2.320.079.379.339.110	0.9023425002548717
AA11_1_XP	319	125.0	0.00015780835753061485	15.780.835.753.061.400	0.014174901809102023	14.174.901.809.102.000	0.020005049230072874	20.005.049.230.072.800	0.0015890040026663992	15.890.040.026.663.900	0.053048543186063404	0.019370793614211155	0.011147008285426353	0.7046816134640682	0.42454560678151665	17.377.571.737.823.600	0.8178338714711852
AA11_1_XP	320	562.0	0.0007095063754576444	7.095.063.754.576.440	0.03005614037887078	3.005.614.037.887.070	0.03846571408679481	3.846.571.408.679.480	0.0011235955056179776	11.235.955.056.179.700	0.10702790336622364	0.03757799630393214	0.024915239119051878	0.7783449833154419	0.3369726550203327	15.082.334.198.911.000	0.7485951775220124
AA11_1_XP	321	1228.0	0.0015503093043807603	15.503.093.043.807.600	0.04442876447650155	4.442.876.447.650.150	0.05223208673784027	5.223.208.673.784.020	0.0015890040026663992	15.890.040.026.663.900	0.15136031249287052	0.052233167788995866	0.038075266814827306	0.850362668604415	0.2710519306690653	13.718.398.361.598.600	0.6845689974127537
AA11_1_XP	322	560.0	0.0007069814417371545	7.069.814.417.371.540	0.030002612036514813	3.000.261.203.651.480	0.034301882072974715	3.430.188.207.297.470	0.0011235955056179776	11.235.955.056.179.700	0.11431473637098609	0.03431936595136225	0.02750572640995723	0.6798505284813333	0.19853628855094174	12.477.171.276.937.600	0.598043409152129
AA11_1_XP	323	1500.0	0.0018937002903673783	18.937.002.903.673.700	0.049103300251329404	491.033.002.513.294	0.06584308010779152	6.584.308.010.779.150	0.0011235955056179776	11.235.955.056.179.700	0.21169568868369637	0.06718425985198291	0.03801040248784469	0.531003132313204	0.43423649272035814	17.675.229.793.598.600	0.8245675556500138
AA11_1_XP	324	276.0	0.00034844085342759757	3.484.408.534.275.970	0.02106296924902294	21.062.969.249.022.900	0.02466797573044961	2.466.797.573.044.960	0.0011235955056179776	11.235.955.056.179.700	0.07699653026357436	0.023694515391127286	0.019883626380625546	0.7385784354913343	0.16083422461253527	11.916.596.569.232.900	0.543875722402053
AA11_1_XP	325	135.0	0.00017043302613306403	17.043.302.613.306.400	0.01473099007539882	1.473.099.007.539.880	0.021466261993868314	21.466.261.993.868.300	0.0011235955056179776	11.235.955.056.179.700	0.054637547188729804	0.02183482265590525	0.010174043372088394	0.7174328032098962	0.5340450649670464	2.146.130.290.323.620	0.884808453010275
AA11_1_XP	326	615.0	0.000776417119050625	776.417.119.050.625	0.03144145319772298	3.144.145.319.772.290	0.038202247191011236	3.820.224.719.101.120	0.0011235955056179776	11.235.955.056.179.700	0.1176524473243312	0.03763797328389141	0.027635959985713457	0.7048602758471647	0.26574261113200515	13.619.202.409.957.300	0.6788711857876677
AA11_1_XP	327	368.0	0.0004645878045701301	4.645.878.045.701.300	0.024321421931712408	24.321.421.931.712.400	0.033726586561356485	33.726.586.561.356.400	0.0015890040026663992	15.890.040.026.663.900	0.08897052380232985	0.034654745788362036	0.017486219981822343	0.73753965285058	0.49541629626685446	19.818.317.409.015.200	0.8633627777052595
AA11_1_XP	328	234.0	0.00029541724529731097	29.541.724.529.731.000	0.019394249635117728	19.394.249.635.117.700	0.024871846765369278	24.871.846.765.369.200	0.0011235955056179776	11.235.955.056.179.700	0.06669139220149144	0.024253284861553967	0.015670437194689846	0.8346533504881787	0.35388392606848706	15.477.095.220.912.200	0.7632391623910082
AA11_1_XP	329	258.0	0.000325716449943189	32.571.644.994.318.900	0.02036455411833069	20.364.554.118.330.600	0.023835060039995987	23.835.060.039.995.900	0.0015890040026663992	15.890.040.026.663.900	0.06800776621863056	0.02388436685963826	0.0176119296991596	0.8849781256125121	0.2626168488090983	1.356.147.070.061.150	0.6754747133237305
AA11_1_XP	330	299.0	0.0003774775912132307	3.774.775.912.132.300	0.021923033466745876	21.923.033.466.745.800	0.03178008005332798	31.780.080.053.327.900	0.0015890040026663992	15.890.040.026.663.900	0.08718874128814233	0.030954930406660388	0.016302058244966926	0.6239937261250531	0.4733614958649912	18.988.357.139.637.400	0.8500893399887098
AA11_1_XP	331	230.0	0.00029036737785633133	2.903.673.778.563.310	0.01922777230954585	19.227.772.309.545.800	0.023808561910581002	23.808.561.910.581.000	0.0015890040026663992	15.890.040.026.663.900	0.07901101702628612	0.02304944400221558	0.018153798031875733	0.5844971294858505	0.2123975732286325	12.696.761.284.742.500	0.6161837529048076
AA11_1_XP	332	186.0	0.0002348188360055549	2.348.188.360.055.540	0.017291056296564234	17.291.056.296.564.200	0.025671145300664864	25.671.145.300.664.800	0.0011235955056179776	11.235.955.056.179.700	0.06641876221596414	0.027455503946838215	0.011480995212434649	0.6689000668415832	0.5818326542224403	2.391.387.108.767.550	0.9083700077200649
AA11_1_XP	333	371.0	0.00046837520515086487	4.683.752.051.508.640	0.024420356937840317	24.420.356.937.840.300	0.03570842377993417	3.570.842.377.993.410	0.0015890040026663992	15.890.040.026.663.900	0.096995395289668	0.036668358036803836	0.016924953811529517	0.6256068938794501	0.5384316419474788	21.665.263.282.328.600	0.8871046448106895
AA11_1_XP	334	164.0	0.0002070445650801667	2.070.445.650.801.660	0.016236296615378804	16.236.296.615.378.800	0.01870035615403735	1.870.035.615.403.730	0.0015890040026663992	15.890.040.026.663.900	0.05491017717425709	0.019987068301400547	0.013790004589658234	0.8629149808868736	0.31005366161219694	1.449.388.081.885.750	0.7238605184324278
AA12_1_XP	1	232.0	0.00029289231157682115	29.289.231.157.682.100	0.0193111903685014	193.111.903.685.014	0.02524966860027442	2.524.966.860.027.440	0.0015890040026663992	15.890.040.026.663.900	0.06773513623310326	0.025768317322153723	0.014777816171141288	0.8022132269433342	0.42651217825401433	1.743.716.190.791.100	0.8192140857608863
AA12_1_XP	2	645.0	0.0008142911248579726	8.142.911.248.579.720	0.03219918727384355	3.219.918.727.384.350	0.03930978805513686	39.309.788.055.136.800	0.0015890040026663992	15.890.040.026.663.900	0.12105630940469396	0.040812438004519315	0.029249880233894427	0.698256048112482	0.283309655976556	13.953.027.389.570.700	0.6973915333466255
AA12_1_XP	3	179.0	0.00022598156798384045	22.598.156.798.384.000	0.01696256669075418	1.696.256.669.075.410	0.019396265732170865	19.396.265.732.170.800	0.0011235955056179776	11.235.955.056.179.700	0.057429998171020326	0.019481405696703178	0.015232510182450653	0.8610042135877555	0.21810004783030423	127.893.600.354.508	0.6234039338960153
AA12_1_XP	4	1459.0	0.0018419391490973366	18.419.391.490.973.300	0.048427572349092264	48.427.572.349.092.200	0.05450306892420182	5.450.306.892.420.180	0.0015890040026663992	15.890.040.026.663.900	0.17213029156504872	0.05393694824613891	0.044924377911751454	0.7812149286315802	0.16709455442786614	12.006.164.749.146.100	0.5534153221011189
AA12_1_XP	5	278.0	0.00035096578714808745	35.096.578.714.808.700	0.021139146601649957	21.139.146.601.649.900	0.026517806115069546	26.517.806.115.069.500	0.0015890040026663992	15.890.040.026.663.900	0.07568015624643526	0.02766844857008974	0.017009537537152248	0.7700352503974832	0.3852370329307163	16.266.432.000.080.100	0.7887119209953471
AA12_1_XP	6	202.0	0.0002550183057694736	25.501.830.576.947.300	0.01801941706984599	1.801.941.706.984.590	0.024202987897233727	24.202.987.897.233.700	0.0015890040026663992	15.890.040.026.663.900	0.06839332324167281	0.02379510672463778	0.014907849653800705	0.6850997464988967	0.3734909523072274	15.961.461.429.530.300	0.7794141473947565
AA12_1_XP	7	2338.0	0.00295164751925262	295.164.751.925.262	0.06130378735145063	6.130.378.735.145.060	0.07889208845636836	7.889.208.845.636.830	0.0022471910112359553	2.247.191.011.235.950	0.23739238271188604	0.07867964468150823	0.053332390539701645	0.6581741156544246	0.32215770984237624	14.752.694.166.772.300	0.7352073378808645
AA12_1_XP	8	316.0	0.00039893952783739435	39.893.952.783.739.400	0.022537648120434944	22.537.648.120.434.900	0.026446297294246787	26.446.297.294.246.700	0.0015890040026663992	15.890.040.026.663.900	0.07568015624643526	0.02682150325947892	0.019318037286774	0.8752918673582903	0.27975560877830885	13.884.176.151.705.700	0.6937204169647131
AA12_1_XP	9	185.0	0.00023355636914530997	23.355.636.914.530.900	0.01724451231901245	17.244.512.319.012.400	0.02050369392235355	20.503.693.922.353.500	0.0011235955056179776	11.235.955.056.179.700	0.06122626744791961	0.020150825174887612	0.015617573070502834	0.7829355455834658	0.22496607781770717	12.902.661.049.780.300	0.6319196305438942
AA12_1_XP	10	442.0	0.0005580103522282541	5.580.103.522.282.540	0.026654846591729054	26.654.846.591.729.000	0.03932584269662922	39.325.842.696.629.200	0.0011235955056179776	11.235.955.056.179.700	0.10505334234051499	0.03677250868709861	0.020364928240709502	0.6353782899020844	0.4461914901157015	18.056.782.843.747.100	0.8326440622377205
AA12_1_XP	11	343.0	0.0004330261330640071	4.330.261.330.640.070	0.023480758005670184	23.480.758.005.670.100	0.027013068045328784	27.013.068.045.328.700	0.002512435929775045	2.512.435.929.775.040	0.07858553426624076	0.027748642187643027	0.020145276944154362	0.8811274895069142	0.2740085511958701	1.377.426.692.349.090	0.6877037270971275
AA12_1_XP	12	253.0	0.00031940411564196445	31.940.411.564.196.400	0.02016625772885272	2.016.625.772.885.270	0.029557183006664958	29.557.183.006.664.900	0.0011235955056179776	11.235.955.056.179.700	0.07343296523519931	0.029350693517008072	0.01410351282594197	0.7443346576022218	0.5194828082079458	20.810.909.933.743.900	0.8769853068280438
AA12_1_XP	13	145.0	0.0001830576947355132	18.305.769.473.551.300	0.015266836473392687	15.266.836.473.392.600	0.017587051508425315	17.587.051.508.425.300	0.002512435929775045	2.512.435.929.775.040	0.04855416116359149	0.01752842796010096	0.013348602194756668	0.9757643387890949	0.23845981937790484	13.131.283.488.982.900	0.6481177001888365
AA12_1_XP	14	223.0	0.0002815301098346169	2.815.301.098.346.160	0.018932914959801303	18.932.914.959.801.300	0.023461362941372025	23.461.362.941.372.000	0.0015890040026663992	15.890.040.026.663.900	0.06389894121920092	0.022407024289202444	0.016452750054271232	0.8664577478512668	0.26573248451381715	13.619.014.581.325.500	0.6788602328180287
AA12_1_XP	15	523.0	0.0006602701679080925	6.602.701.679.080.920	0.02899451824034173	2.899.451.824.034.170	0.03181978035619393	31.819.780.356.193.900	0.0015890040026663992	15.890.040.026.663.900	0.10001370034698849	0.030720852399398958	0.028605764739547287	0.8294926612386212	0.06884859939280374	10.739.392.104.741.500	0.36463278671460203
AA12_1_XP	16	1427.0	0.001801540209569499	1.801.540.209.569.490	0.04789355109254646	4.789.355.109.254.640	0.05932754508963634	59.327.545.089.636.300	0.0011235955056179776	11.235.955.056.179.700	0.1750356695848542	0.05498592211591304	0.04513244549885397	0.738925583702474	0.17919998861322095	12.183.235.698.431.000	0.5712156696970624
AA12_1_XP	17	280.0	0.00035349072086857727	3.534.907.208.685.770	0.02121505042432876	2.121.505.042.432.870	0.03025373487154216	30.253.734.871.542.100	0.0015890040026663992	15.890.040.026.663.900	0.09087208352752661	0.03213771292890341	0.01573544801686812	0.5379314186562396	0.5103743675948929	204.237.673.401.179	0.8719327612218152
AA12_1_XP	18	335.0	0.0004229263981820478	42.292.639.818.204.700	0.02320531436283061	2.320.531.436.283.060	0.03304593521315223	33.045.935.213.152.200	0.0015890040026663992	15.890.040.026.663.900	0.09187590182213537	0.03312858348400456	0.01837026315567758	0.6296097253257958	0.4454860056257076	18.033.809.969.546.200	0.8321743988149763
AA12_1_XP	19	804.0	0.0010150233556369148	10.150.233.556.369.100	0.0359495184283003	35.949.518.428.300.200	0.05228040505227795	5.228.040.505.227.790	0.0022471910112359553	2.247.191.011.235.950	0.1393064674801089	0.05331080934927391	0.025386506667069784	0.6572692890976792	0.5238018897678667	20.999.663.344.160.000	0.8793380236355898
AA12_1_XP	20	1532.0	0.0019340992298952156	19.340.992.298.952.100	0.0496243047603129	49.624.304.760.312.800	0.08137345194831419	8.137.345.194.831.410	0.0015890040026663992	15.890.040.026.663.900	0.3020624379771715	0.08156630538966189	0.05583280287889483	0.2663760468016644	0.3154918245693723	1.460.902.931.321.300	0.7290051836363258
AA12_1_XP	21	7238.0	0.009137735134452723	9.137.735.134.452.720	0.1078634586989546	1.078.634.586.989.540	0.1379782600719888	13.797.826.007.198.800	0.002512435929775045	2.512.435.929.775.040	0.3935197072127558	0.1306869197770529	0.08988372635463451	0.7415073439101498	0.3122209437029134	14.539.552.939.920.400	0.7259200849398568
AA12_1_XP	22	1991.0	0.0025135715187476334	25.135.715.187.476.300	0.05657188927541229	5.657.188.927.541.220	0.10773048707878163	10.773.048.707.878.100	0.0011235955056179776	11.235.955.056.179.700	0.43265962157135807	0.09386812616471761	0.049301736397657246	0.16873624436005474	0.4747765997678093	1.903.951.727.127.770	0.8509643822443663
AA12_1_XP	23	1196.0	0.0015099103648529228	15.099.103.648.529.200	0.04384606693349175	43.846.066.933.491.700	0.05654934621196234	5.654.934.621.196.230	0.0011235955056179776	11.235.955.056.179.700	0.17705015634756593	0.056050567602039414	0.03548222646300153	0.60529683236502	0.36696044338165623	15.796.801.156.343.700	0.7741194479900702
AA12_1_XP	24	763.0	0.000963262214366873	963.262.214.366.873	0.03502090152010742	3.502.090.152.010.740	0.042785242167774774	42.785.242.167.774.700	0.0022471910112359553	2.247.191.011.235.950	0.12543776438965087	0.0419985545721201	0.02996074277780355	0.7693036239454256	0.28662443069666055	14.017.861.600.959.600	0.7007819183748509
AA12_1_XP	25	904.0	0.0011412700416614065	11.412.700.416.614.000	0.038119681901412156	3.811.968.190.141.210	0.07495316889958616	7.495.316.889.958.610	0.0011235955056179776	11.235.955.056.179.700	0.1736531444406974	0.07774233321936101	0.019179853485178856	0.4755902884147484	0.7532894538801636	405.333.300.796.255	0.969089214898841
AA12_1_XP	26	24051.0	0.03036359045575054	30.363.590.455.750.500	0.1966217792829796	19.662.177.928.297.900	0.24527603488977703	24.527.603.488.977.700	0.0015890040026663992	15.890.040.026.663.900	10.494.965.295.470.300	0.23040040798169556	0.17431128762002218	0.3464184191012926	0.2434419316051274	13.217.756.068.897.900	0.6539265166260037
AA12_1_XP	27	858.0	0.0010831965660901403	10.831.965.660.901.400	0.037137160670510365	3.713.716.067.051.030	0.05769857113019222	5.769.857.113.019.220	0.0015890040026663992	15.890.040.026.663.900	0.15147323953038552	0.05883949546557084	0.02401747163640847	0.5932603330023188	0.5918137732764555	24.498.621.818.449.400	0.9128986823920796
AA12_1_XP	28	279.0	0.00035222825400833233	3.522.282.540.083.320	0.021177132520160284	21.177.132.520.160.200	0.02524966860027442	2.524.966.860.027.440	0.0011235955056179776	11.235.955.056.179.700	0.08017453826890718	0.02499746117560332	0.020017422478846796	0.6885906463528562	0.1992217794348201	12.487.852.120.830.800	0.5989609682345455
AA12_1_XP	29	345.0	0.000435551066784497	435.551.066.784.497	0.023549115524401493	23.549.115.524.401.400	0.04655808843842845	4.655.808.843.842.840	0.0015890040026663992	15.890.040.026.663.900	0.1218274234507785	0.05272282915565654	0.012783911687719616	0.368772754423061	0.7575260680723912	4.124.154.675.309.800	0.9701579213383589
AA12_1_XP	30	939.0	0.0011854563817699788	11.854.563.817.699.700	0.038850610597881224	3.885.061.059.788.120	0.04612219270061527	46.122.192.700.615.200	0.0022471910112359553	2.247.191.011.235.950	0.1439605524505931	0.048557619475625854	0.032093376968150254	0.7188006047255386	0.33906609684068323	15.130.105.979.129.200	0.7504441189419707
AA12_1_XP	31	121.0	0.00015275849008963518	1.527.584.900.896.350	0.013946259368596224	13.946.259.368.596.200	0.02137786246116904	2.137.786.246.116.900	0.0015890040026663992	15.890.040.026.663.900	0.06471683117578277	0.021903821938678732	0.01173617485185553	0.4583325833332961	0.46419511240039457	18.663.510.228.135.000	0.8443418279490683
AA12_1_XP	32	150.0	0.00018937002903673782	1.893.700.290.367.370	0.015527826942531932	15.527.826.942.531.900	0.021583564845279266	21.583.564.845.279.200	0.0015890040026663992	15.890.040.026.663.900	0.060720933213868115	0.020896315474743868	0.012880932497354046	0.6454226982997231	0.38357876952410763	16.222.672.915.207.200	0.7874165775614499
AA12_1_XP	33	431.0	0.00054412321676556	5.441.232.167.655.600	0.026321078944344472	2.632.107.894.434.440	0.03266166708707558	3.266.166.708.707.550	0.0015890040026663992	15.890.040.026.663.900	0.11458736635651337	0.031306371461233204	0.02511098938187726	0.5207552358827529	0.19789524592550467	12.467.199.513.782.200	0.597183358350761
AA12_1_XP	34	619.0	0.0007814669864916047	7.814.669.864.916.040	0.03154353610656437	3.154.353.610.656.430	0.045833883268249755	4.583.388.326.824.970	0.0015890040026663992	15.890.040.026.663.900	0.12911425645554092	0.044119921615040435	0.024287612446436638	0.5890770491105143	0.4495091659873436	18.165.606.731.555.600	0.8348412074568731
AA12_1_XP	35	152.0	0.00019189496275722766	19.189.496.275.722.700	0.015631003007420336	15.631.003.007.420.300	0.01620472483354602	1.620.472.483.354.600	0.0011235955056179776	11.235.955.056.179.700	0.050528722189300164	0.01673954950714039	0.014955279599716341	0.9444887895305525	0.10659007918122021	11.193.070.243.539.800	0.4492423771001369
AA12_1_XP	36	199.0	0.0002512309051887388	2.512.309.051.887.380	0.01788510898333898	1.788.510.898.333.890	0.020657052034663188	20.657.052.034.663.100	0.002512435929775045	2.512.435.929.775.040	0.06285519718758908	0.02107136766785859	0.015700738316181826	0.7990989145985491	0.25487806184830153	13.420.622.166.628.600	0.6669282549757929
AA12_1_XP	37	202.0	0.0002550183057694736	25.501.830.576.947.300	0.01801941706984599	1.801.941.706.984.590	0.02466797573044961	2.466.797.573.044.960	0.0015890040026663992	15.890.040.026.663.900	0.06417157120472819	0.023809652642388116	0.01434590220347808	0.7782083285882304	0.39747536770283676	16.596.831.837.188.700	0.79810028660261
AA12_1_XP	38	546.0	0.0006893069056937256	6.893.069.056.937.250	0.02962520566659889	29.625.205.666.598.800	0.036805256975638655	36.805.256.975.638.600	0.0015890040026663992	15.890.040.026.663.900	0.11563111038812521	0.03558260606026805	0.026358603504396085	0.647847968385039	0.2592278525144788	13.499.427.636.344.000	0.6717563736278869
AA12_1_XP	39	575.0	0.0007259184446408283	7.259.184.446.408.280	0.030401777414640507	30.401.777.414.640.500	0.05617977528089888	5.617.977.528.089.880	0.0011235955056179776	11.235.955.056.179.700	0.13333600849248556	0.05698940829994015	0.016592158736131457	0.5131009222715418	0.7088553955709541	34.347.193.277.411.600	0.956679057632106
AA12_1_XP	40	285.0	0.00035980305516980184	35.980.305.516.980.100	0.021403632358988022	21.403.632.358.988.000	0.02844716607004981	2.844.716.607.004.980	0.0015890040026663992	15.890.040.026.663.900	0.07699653026357436	0.02911964884498905	0.016011318376426168	0.76266251490953	0.45015413950702843	18.186.915.131.150.300	0.8352661430339097
AA12_1_XP	41	805.0	0.0010162858224971596	10.162.858.224.971.500	0.035971868146609846	3.597.186.814.660.980	0.048039456913330225	4.803.945.691.333.020	0.0015890040026663992	15.890.040.026.663.900	0.141633509965351	0.0477506015617705	0.02843651697455924	0.6366396677275862	0.4044783511727371	16.792.000.794.081.200	0.8033392594527284
AA12_1_XP	42	174.0	0.00021966923368261587	21.966.923.368.261.500	0.016723981436439585	16.723.981.436.439.500	0.0211999576001272	211.999.576.001.272	0.0022471910112359553	2.247.191.011.235.950	0.05715736818549305	0.021734518385704574	0.013083000797154689	0.8449570853982282	0.3980542579788766	1.661.279.298.433.690	0.7985369895393946
AA12_1_XP	43	192.0	0.00024239363716702442	24.239.363.716.702.400	0.01756773076504881	17.567.730.765.048.800	0.0260616033814454	26.061.603.381.445.300	0.0011235955056179776	11.235.955.056.179.700	0.07385844799524463	0.024098870932857817	0.01454734987632551	0.5583811187033497	0.3963472431195605	16.565.815.174.402.600	0.797247357543846
AA12_1_XP	44	432.0	0.000545385683625805	545.385.683.625.805	0.026351596147573212	2.635.159.614.757.320	0.03335016197675467	3.335.016.197.675.460	0.0011235955056179776	11.235.955.056.179.700	0.09710832232718299	0.0330314956334439	0.021941723560097468	0.72677619716705	0.33573327094877903	15.054.193.688.555.000	0.7474956271949633
AA12_1_XP	45	424.0	0.0005352859487438456	5.352.859.487.438.450	0.026106459692607567	2.610.645.969.260.750	0.02719936727395552	2.719.936.727.395.550	0.0011235955056179776	11.235.955.056.179.700	0.08877774529080872	0.02673490559117165	0.02591614084073267	0.8534684778163613	0.030625309210343676	10.315.928.500.107.500	0.24558645902504095
AA12_1_XP	46	385.0	0.0004860497411942937	48.604.974.119.429.300	0.024876851713930084	24.876.851.713.930.000	0.036460630875478545	3.646.063.087.547.850	0.0015890040026663992	15.890.040.026.663.900	0.13074318619521041	0.03778569683104769	0.022306007114627692	0.35731598989260405	0.4096706165201821	16.939.695.498.558.600	0.8071624489533308
AA12_1_XP	47	1455.0	0.0018368892816563568	18.368.892.816.563.500	0.04836114217742422	4.836.114.217.742.420	0.059135718503104576	5.913.571.850.310.450	0.0015890040026663992	15.890.040.026.663.900	0.3205521504746049	0.05745085587549593	0.05222752442506024	0.22464432638450718	0.09091825301533152	1.100.011.086.260.280	0.4166177832249883
AA12_1_XP	48	501.0	0.0006324958969827043	6.324.958.969.827.040	0.028378139261077653	28.378.139.261.077.600	0.04158821465915	4.158.821.465.915	0.0011235955056179776	11.235.955.056.179.700	0.12132893939022124	0.04153849493853486	0.0215780354559154	0.539931635466687	0.4805291937552204	1.925.035.994.282.200	0.8544881985489318
AA12_1_XP	49	331.0	0.00041787653074106814	41.787.653.074.106.800	0.023066359135248606	23.066.359.135.248.600	0.03623486628448786	36.234.866.284.487.800	0.0015890040026663992	15.890.040.026.663.900	0.10319170835232129	0.034037489208630214	0.01894398945111093	0.4931377392833721	0.44343751870194714	17.967.434.629.580.700	0.8308057561255546
AA12_1_XP	50	279.0	0.00035222825400833233	3.522.282.540.083.320	0.021177132520160284	21.177.132.520.160.200	0.02466797573044961	2.466.797.573.044.960	0.0022471910112359553	2.247.191.011.235.950	0.07129870126147833	0.025932152486423398	0.017715946074820743	0.8707045539422458	0.31683472538209834	14.637.746.342.703.100	0.7302637931297477
AA12_1_XP	51	8607.0	0.010866052266128017	10.866.052.266.128.000	0.11762264850101496	11.762.264.850.101.400	0.20287667332077597	20.287.667.332.077.500	0.0015890040026663992	15.890.040.026.663.900	0.9262660304316143	0.20530390121066508	0.10074524125678377	0.159151295939235	0.5092872533707592	2.037.852.097.523.670	0.8713214104425453
AA12_1_XP	52	243.0	0.00030677944703951524	3.067.794.470.395.150	0.01976369711067991	1.976.369.711.067.990	0.023835060039995987	23.835.060.039.995.900	0.0011235955056179776	11.235.955.056.179.700	0.0737055952207266	0.024249093786313562	0.017101220383171165	0.7096352966948373	0.2947686815074603	14.179.744.628.153.200	0.7089772827229897
AA12_1_XP	53	2249.0	0.0028392879686908222	28.392.879.686.908.200	0.06012564944038382	60.125.649.440.383.800	0.07038408882411608	7.038.408.882.411.600	0.0015890040026663992	15.890.040.026.663.900	0.25067590009428636	0.06628289271738594	0.05708389728536954	0.5677983682655662	0.13878385590741593	11.611.486.928.797.000	0.5082388741077384
AA12_1_XP	54	285.0	0.00035980305516980184	35.980.305.516.980.100	0.021403632358988022	21.403.632.358.988.000	0.039725100066659975	3.972.510.006.665.990	0.0011235955056179776	11.235.955.056.179.700	0.10094451734108535	0.04441763067291715	0.01212175226237136	0.4437202398616748	0.7270959283795753	3.664.291.243.667.750	0.962041250515275
AA12_1_XP	55	369.0	0.00046585027143037505	4.658.502.714.303.750	0.024354444923068205	24.354.444.923.068.200	0.0410073878447071	41.007.387.844.707.100	0.0011235955056179776	11.235.955.056.179.700	0.12353620466445413	0.04095538529452185	0.017233577231735683	0.38359038055508354	0.5792109607123919	2.376.487.756.651.140	0.9071585222084461
AA12_1_XP	56	296.0	0.00037369019063249594	37.369.019.063.249.500	0.02181277442676459	21.812.774.426.764.500	0.030232863027131934	30.232.863.027.131.900	0.0011235955056179776	11.235.955.056.179.700	0.08242172928014313	0.031619855813649685	0.016065911801613743	0.6912547322693279	0.4919043307377007	19.681.332.876.776.700	0.8613006390784208
AA12_1_XP	57	295.0	0.00037242772377225105	37.242.772.377.225.100	0.021775897351487813	21.775.897.351.487.800	0.028996602023739194	28.996.602.023.739.100	0.0011235955056179776	11.235.955.056.179.700	0.08877774529080873	0.027022472119101058	0.01925889096809589	0.5938047192354399	0.28730092186929923	1.403.116.730.026.990	0.7014699024417578
AA12_1_XP	58	389.0	0.0004910996086352734	4.910.996.086.352.730	0.025005748181536024	25.005.748.181.536.000	0.03526371871118026	3.526.371.871.118.020	0.0022471910112359553	2.247.191.011.235.950	0.09261394030471108	0.03519274412128423	0.018313901437072136	0.7194932573209809	0.47961143996168043	1.921.641.013.642.500	0.8539295911146564
AA12_1_XP	59	123.0	0.000155283423810125	155.283.423.810.125	0.014061045332297342	14.061.045.332.297.300	0.018834892824989003	18.834.892.824.989	0.0011235955056179776	11.235.955.056.179.700	0.04855416116359149	0.01897233859617614	0.0105640098772317	0.8277173356624736	0.4431888391786942	1.795.941.012.613.650	0.8306391100741825
AA12_1_XP	60	700.0	0.0008837268021714431	8.837.268.021.714.430	0.033543940008100265	33.543.940.008.100.200	0.04704364363024342	4.704.364.363.024.340	0.0011235955056179776	11.235.955.056.179.700	0.16527579149382585	0.04175036745842934	0.03129862061523873	0.4065457257733348	0.2503390384191797	13.339.363.408.910.600	0.6618220627039567
AA12_1_XP	61	567.0	0.000715818709758869	715.818.709.758.869	0.03018954600729024	3.018.954.600.729.020	0.03597260807546544	35.972.608.075.465.400	0.0015890040026663992	15.890.040.026.663.900	0.11656192738222204	0.03443032868785016	0.028735791352965785	0.6620632317511976	0.16539305757176448	11.981.688.015.804.900	0.5508459418481649
AA12_1_XP	62	152.0	0.00019189496275722766	19.189.496.275.722.700	0.015631003007420336	15.631.003.007.420.300	0.022387481848507054	22.387.481.848.507.000	0.0011235955056179776	11.235.955.056.179.700	0.06351338419615864	0.02452508217920228	0.012023620147911028	0.5977821335774288	0.5097419017781202	20.397.419.310.907.900	0.8715773041606037
AA12_1_XP	63	322.0	0.00040651432899886387	40.651.432.899.886.300	0.022750607006909368	2.275.060.700.690.930	0.029407308602926743	29.407.308.602.926.700	0.0015890040026663992	15.890.040.026.663.900	0.08006161123139219	0.028186845965571958	0.019067575561630978	0.7969610020679103	0.3235292950151095	14.782.606.144.375.900	0.7364695413234992
AA12_1_XP	64	120.0	0.00015149602322939024	15.149.602.322.939.000	0.01388851063454165	1.388.851.063.454.160	0.017765604832406627	17.765.604.832.406.600	0.0015890040026663992	15.890.040.026.663.900	0.04828153117806421	0.01875933652214911	0.0108327110153809	0.8166745604731855	0.42254295600536085	17.317.305.423.834.800	0.816421069265715
AA12_1_XP	65	325.0	0.0004103017295795986	4.103.017.295.795.980	0.022856342388360786	22.856.342.388.360.700	0.036460630875478545	3.646.063.087.547.850	0.0015890040026663992	15.890.040.026.663.900	0.08839218826776646	0.039723563043768194	0.013527399739175765	0.659911110796343	0.659461571353229	2.936.526.147.647.390	0.9402305986377959
AA12_1_XP	66	207.0	0.0002613306400706982	2.613.306.400.706.980	0.018241066448784305	18.241.066.448.784.300	0.02338050791762339	2.338.050.791.762.330	0.0015890040026663992	15.890.040.026.663.900	0.06482975821329776	0.023780388973107774	0.014996872730904024	0.7813603917183938	0.3693596539626266	15.856.898.567.995.100	0.7760752244144004
AA12_1_XP	67	442.0	0.0005580103522282541	5.580.103.522.282.540	0.026654846591729054	26.654.846.591.729.000	0.033726586561356485	33.726.586.561.356.400	0.0011235955056179776	11.235.955.056.179.700	0.10028633033251579	0.03439088332630927	0.021874932023205618	0.6972180794379447	0.36393224286649417	15.721.595.518.480.300	0.7716332084190983
AA12_1_XP	68	453.0	0.0005718974876909482	5.718.974.876.909.480	0.02698448622565948	2.698.448.622.565.940	0.035531209664813254	35.531.209.664.813.200	0.0011235955056179776	11.235.955.056.179.700	0.09579194831004387	0.035942684838794696	0.020426722486277773	0.7831952409597639	0.4316862366322114	17.595.913.814.827.700	0.8228119264854765
AA12_1_XP	69	230.0	0.00029036737785633133	2.903.673.778.563.310	0.01922777230954585	19.227.772.309.545.800	0.02425509342126169	2.425.509.342.126.160	0.0011235955056179776	11.235.955.056.179.700	0.06982947446982116	0.023442461678360265	0.0163444878167181	0.7483075715944216	0.30278278616935117	14.342.732.510.945.900	0.7168599282553234
AA12_1_XP	70	1813.0	0.002288852417624038	2.288.852.417.624.030	0.053983862497802126	5.398.386.249.780.210	0.0778855138230264	778.855.138.230.264	0.0022471910112359553	2.247.191.011.235.950	0.24513092386670837	0.06796834611495524	0.04945241858819968	0.47866475506415324	0.2724198628496781	13.744.190.487.616.200	0.6860226993506255
AA12_1_XP	71	771.0	0.0009733619492488324	9.733.619.492.488.320	0.035204018593395184	3.520.401.859.339.510	0.04444952908955614	44.449.529.089.556.100	0.0015890040026663992	15.890.040.026.663.900	0.13667371944583068	0.04303912560563431	0.03308546447401932	0.6548083394090098	0.23127005931347133	13.008.469.516.706.100	0.6395735128130982
AA12_1_XP	72	134.0	0.00016917055927281912	1.691.705.592.728.190	0.014676329441352734	14.676.329.441.352.700	0.021466261993868314	21.466.261.993.868.300	0.0011235955056179776	11.235.955.056.179.700	0.05266298616302114	0.022122879079837	0.00984626525540881	0.7665203448890942	0.5549283969832485	22.468.294.836.648.100	0.8954949850156053
AA12_1_XP	73	400.0	0.0005049867440979675	5.049.867.440.979.670	0.025356835215629498	253.568.352.156.295	0.029918038102683932	29.918.038.102.683.900	0.0022471910112359553	2.247.191.011.235.950	0.08718874128814233	0.029631468120977358	0.02243800719056114	0.8347742155519104	0.24276424310288114	13.205.926.831.792.000	0.6531416450330262
AA12_1_XP	74	139.0	0.00017548289357404372	17.548.289.357.404.300	0.014947633910523245	14.947.633.910.523.200	0.031218975257190574	31.218.975.257.190.500	0.0011235955056179776	11.235.955.056.179.700	0.07277477822662974	0.03401078353074414	0.007292994233221669	0.4163732972770925	0.7855681793796621	4.663.486.963.394.990	0.9767389591418206
AA12_1_XP	75	190.0	0.00023986870344653457	23.986.870.344.653.400	0.01747599264054776	1.747.599.264.054.770	0.02034918008570206	20.349.180.085.702.000	0.0011235955056179776	11.235.955.056.179.700	0.058746372188159444	0.021565157710005205	0.014638329062779806	0.8734164089947019	0.3212046366816822	1.473.198.041.765.430	0.7343274846671292
AA12_1_XP	76	529.0	0.000667844969069562	667.844.969.069.562	0.029160360497973922	29.160.360.497.973.900	0.04529358285560983	45.293.582.855.609.800	0.0015890040026663992	15.890.040.026.663.900	0.10966065140050188	0.04272735995271628	0.020293122976815743	0.6978850260289773	0.5250555382014502	2.105.509.339.372.300	0.8800157715671271
AA12_1_XP	77	1611.0	0.0020338341118545642	20.338.341.118.545.600	0.050887700072262544	5.088.770.007.226.250	0.07167271206209916	7.167.271.206.209.910	0.0011235955056179776	11.235.955.056.179.700	0.20495411564998847	0.06673014764721531	0.04176472266767861	0.608432078905533	0.37412512724417035	15.977.634.564.507.000	0.7799234857682349
AA12_1_XP	78	1298.0	0.0016386819845979046	16.386.819.845.979.000	0.04567750763817077	4.567.750.763.817.070	0.07618110104577047	7.618.110.104.577.040	0.0015890040026663992	15.890.040.026.663.900	0.2582752888215792	0.07792840079455247	0.036796299429685396	0.30870156517669184	0.5278191384076547	21.178.325.538.813.200	0.8815016925371785
AA12_1_XP	79	126.0	0.00015907082439085976	15.907.082.439.085.900	0.014231488468465458	14.231.488.468.465.400	0.01507461557865027	1.507.461.557.865.020	0.0022471910112359553	2.247.191.011.235.950	0.04405977914111958	0.015701311717899166	0.01292410419651965	10.297.119.769.200.600	0.1768774208981252	12.148.858.813.849.000	0.5678637334543192
AA12_1_XP	80	291.0	0.00036737785633127136	36.737.785.633.127.100	0.02162776027565055	2.162.776.027.565.050	0.027176149713365898	271.761.497.133.659	0.0011235955056179776	11.235.955.056.179.700	0.0748622662898534	0.027859547813638023	0.017122143640131655	0.8237527911696415	0.38541200472213377	1.627.106.301.592.950	0.7888482718877778
AA12_1_XP	81	849.0	0.001071834364347936	1.071.834.364.347.930	0.036941871881293026	36.941.871.881.293.000	0.04800002104110973	4.800.002.104.110.970	0.0011235955056179776	11.235.955.056.179.700	0.13848857752352703	0.0502978616320282	0.02844551973705188	0.7022789191425053	0.43445866655017773	17.682.173.536.281.800	0.8247199525655948
AA12_1_XP	82	1171.0	0.0014783486933467999	14.783.486.933.467.900	0.043385389444796994	4.338.538.944.479.690	0.07096464123432868	7.096.464.123.432.860	0.0022471910112359553	2.247.191.011.235.950	0.18173046670806473	0.07673071529725861	0.025304193179716477	0.5625113139704245	0.6702208094674111	30.323.320.230.879.700	0.944058094341482
AA12_1_XP	83	325.0	0.0004103017295795986	4.103.017.295.795.980	0.022856342388360786	22.856.342.388.360.700	0.03706162360105763	37.061.623.601.057.600	0.0015890040026663992	15.890.040.026.663.900	0.10067188735555806	0.04237203433426361	0.015167526196432852	0.5087410598231333	0.6420392262316321	2.793.602.185.716.270	0.9337366247733626
AA12_1_XP	84	310.0	0.00039136472667592484	3.913.647.266.759.240	0.02232265769164272	2.232.265.769.164.270	0.027013068045328784	27.013.068.045.328.700	0.0011235955056179776	11.235.955.056.179.700	0.075294599223393	0.026764796922152428	0.01887393173222842	0.86748883237669	0.2948225317335762	14.180.827.451.256.400	0.7090308443568283
AA12_1_XP	85	167.0	0.00021083196566090142	21.083.196.566.090.100	0.016384126341483868	16.384.126.341.483.800	0.02071807743211885	2.071.807.743.211.880	0.0015890040026663992	15.890.040.026.663.900	0.05847374220263215	0.020076636882038063	0.013906625937202353	0.774862323446426	0.3073229336710186	1.443.674.186.153.950	0.7212478643170293
AA12_1_XP	86	226.0	0.00028531751041535163	28.531.751.041.535.100	0.019059840950706078	1.905.984.095.070.600	0.04019897487640072	4.019.897.487.640.070	0.0022471910112359553	2.247.191.011.235.950	0.09292649602724144	0.04176240831541626	0.009589996691313362	0.4152017418428187	0.7703677283435474	4.354.788.605.218.670	0.9732774629127591
AA12_1_XP	87	176.0	0.0002221941674031057	2.221.941.674.031.050	0.01681982165622272	1.681.982.165.622.270	0.018834892824989003	18.834.892.824.989	0.0011235955056179776	11.235.955.056.179.700	0.053979360180160245	0.018600002982770446	0.015386720307675435	0.9582681494389734	0.1727571053656034	12.088.348.011.039.100	0.5618444564796423
AA12_1_XP	88	1787.0	0.0022560282792576697	22.560.282.792.576.600	0.053595376845318364	5.359.537.684.531.830	0.06637777747299745	6.637.777.747.299.740	0.0015890040026663992	15.890.040.026.663.900	0.21673533067722284	0.0628970060177166	0.048328998004144454	0.6035246012237983	0.23161687552295707	13.014.340.999.232.500	0.639990135876247
AA12_1_XP	89	1251.0	0.0015793460421663933	15.793.460.421.663.900	0.04484290173156973	4.484.290.173.156.970	0.05328496944440169	5.328.496.944.440.160	0.0015890040026663992	15.890.040.026.663.900	0.16046200357532933	0.05220388409893554	0.03976151347411303	0.7708018337356711	0.23834185596692437	13.129.249.753.765.800	0.6479790672761664
AA12_1_XP	90	239.0	0.0003017295795985356	3.017.295.795.985.350	0.01960035797023033	1.960.035.797.023.030	0.02425509342126169	2.425.509.342.126.160	0.0011235955056179776	11.235.955.056.179.700	0.07025495722986651	0.024513994150130204	0.016741656606060636	0.768199118057117	0.3170571672845196	14.642.514.015.761.000	0.7304718250846882
AA12_1_XP	91	287.0	0.00036232798889029166	36.232.798.889.029.100	0.021478601528486022	2.147.860.152.848.600	0.037552303296782934	3.755.230.329.678.290	0.0015890040026663992	15.890.040.026.663.900	0.08905037527633601	0.037897700390560826	0.012373479407360891	0.5741696592935188	0.6735031603542163	3.062.816.782.805.300	0.9451982933233192
AA12_1_XP	92	464.0	0.0005857846231536423	5.857.846.231.536.420	0.027310147324703365	27.310.147.324.703.300	0.031799936400190805	31.799.936.400.190.800	0.002512435929775045	2.512.435.929.775.040	0.09141049332508695	0.03133837492251367	0.024159195089172702	0.880959058918746	0.22908590030887033	1.297.161.383.350.820	0.6369391265242034
AA12_1_XP	93	157.0	0.00019820729705845224	19.820.729.705.845.200	0.015886011729502495	15.886.011.729.502.400	0.022132264723137313	2.213.226.472.313.730	0.0015890040026663992	15.890.040.026.663.900	0.05707751671148689	0.021379565742488844	0.01219096538018512	0.764538505721541	0.42978423757423145	17.537.221.274.730.700	0.8214949691149662
AA12_1_XP	94	160.0	0.000201994697639187	201.994.697.639.187	0.016037070706991202	160.370.707.069.912	0.02425509342126169	2.425.509.342.126.160	0.0011235955056179776	11.235.955.056.179.700	0.05913192921120171	0.02397628705627365	0.010994041246237053	0.7259483738410308	0.5414618943945141	218.084.383.342.477	0.8886747468605892
AA12_1_XP	95	588.0	0.0007423305138240122	7.423.305.138.240.120	0.030743528838835413	30.743.528.838.835.400	0.045460513087963846	4.546.051.308.796.380	0.0011235955056179776	11.235.955.056.179.700	0.1349717884056493	0.04395348677836767	0.02299893872830329	0.5120603774057625	0.476743703081537	19.111.093.471.577.000	0.8521753620794122
AA12_1_XP	96	181.0	0.0002285065017043303	2.285.065.017.043.300	0.017057066400733924	17.057.066.400.733.900	0.02050369392235355	20.503.693.922.353.500	0.0015890040026663992	15.890.040.026.663.900	0.0562265511913962	0.020959421786216455	0.013982759850705203	0.9082920944600157	0.3328651909710274	14.989.474.188.215.700	0.7449370084657335
AA12_1_XP	97	199.0	0.0002512309051887388	2.512.309.051.887.380	0.01788510898333898	1.788.510.898.333.890	0.029213483146067417	29.213.483.146.067.400	0.0015890040026663992	15.890.040.026.663.900	0.07913079423729535	0.03063396945048123	0.012489046282561308	0.5041872716582868	0.5923138102377028	24.528.669.969.984.800	0.9131221006399418
AA12_1_XP	98	200.0	0.00025249337204898375	25.249.337.204.898.300	0.01792999013040147	1.792.999.013.040.140	0.023622242743402966	23.622.242.743.402.900	0.0011235955056179776	11.235.955.056.179.700	0.06370616270767977	0.024144722049828506	0.013569171346241483	0.7818023174529313	0.4380067280029898	17.793.807.325.247.100	0.8271418029758225
AA12_1_XP	99	192.0	0.00024239363716702442	24.239.363.716.702.400	0.01756773076504881	17.567.730.765.048.800	0.024642373257821697	24.642.373.257.821.600	0.0011235955056179776	11.235.955.056.179.700	0.0657605752073946	0.023869163852853904	0.01358480643685743	0.7043684142200248	0.4308637487008926	17.570.485.059.024.100	0.8222432288910619
AA12_1_XP	100	1171.0	0.0014783486933467999	14.783.486.933.467.900	0.043385389444796994	4.338.538.944.479.690	0.049143657817143915	4.914.365.781.714.390	0.0011235955056179776	11.235.955.056.179.700	0.14927282442964687	0.04447967712496798	0.0433965820984714	0.833729647299185	0.024350334725982137	10.249.580.721.366.200	0.21933474565306985
AA12_1_XP	101	169.0	0.00021335689938139127	21.335.689.938.139.100	0.016481942890159175	16.481.942.890.159.100	0.02663656087894314	2.663.656.087.894.310	0.0015890040026663992	15.890.040.026.663.900	0.06548794522186731	0.028952987924611453	0.00974320022006383	0.6251638071323692	0.663482047330195	29.716.096.632.182.000	0.9416770505491375
AA12_1_XP	102	634.0	0.0008004039893952785	8.004.039.893.952.780	0.03192343983755279	31.923.439.837.552.700	0.056683138227548044	5.668.313.822.754.800	0.0011235955056179776	11.235.955.056.179.700	0.24001828057267	0.0643235665075002	0.034095109039212604	0.1745944636102866	0.4699437408335081	18.865.921.922.561.300	0.847962476833984
AA12_1_XP	103	120.0	0.00015149602322939024	15.149.602.322.939.000	0.01388851063454165	1.388.851.063.454.160	0.016087439396939723	16.087.439.396.939.700	0.0011235955056179776	11.235.955.056.179.700	0.04499059613521642	0.016538882037233624	0.011833718760647644	0.9405190605411968	0.2844910113025384	13.976.064.812.553.000	0.6986035263961496
AA12_1_XP	104	138.0	0.00017422042671379879	1.742.204.267.137.980	0.014893768387907841	1.489.376.838.790.780	0.021583564845279266	21.583.564.845.279.200	0.0015890040026663992	15.890.040.026.663.900	0.053979360180160245	0.02147175256960174	0.010703649782247074	0.7513693444464679	0.5015008790013453	20.060.215.913.654.500	0.8668902043301496
AA12_1_XP	105	169.0	0.00021335689938139127	21.335.689.938.139.100	0.016481942890159175	16.481.942.890.159.100	0.025124359297750448	2.512.435.929.775.040	0.0011235955056179776	11.235.955.056.179.700	0.07296755673815089	0.025860306826914467	0.01234254318297986	0.5035666340718422	0.5227224771310838	20.952.170.426.736.100	0.878752619435135
AA12_1_XP	106	562.0	0.0007095063754576444	7.095.063.754.576.440	0.03005614037887078	3.005.614.037.887.070	0.041314104069326375	41.314.104.069.326.300	0.0011235955056179776	11.235.955.056.179.700	0.12853592092097751	0.036432578354613644	0.027607636358465266	0.5396561607125726	0.2422266662065884	13.196.558.329.573.300	0.6525178730054979
AA12_1_XP	107	152.0	0.00019189496275722766	19.189.496.275.722.700	0.015631003007420336	15.631.003.007.420.300	0.019622751906261775	19.622.751.906.261.700	0.0011235955056179776	11.235.955.056.179.700	0.05277591320053611	0.020277925531478534	0.01240710528585623	0.8657687883140983	0.3881472112817457	16.343.800.640.262.800	0.7909716587449233
AA12_1_XP	108	1117.0	0.0014101754828935744	14.101.754.828.935.700	0.042373236716542	42.373.236.716.542	0.05708263279047433	57.082.632.790.474.300	0.0015890040026663992	15.890.040.026.663.900	0.16116696649439619	0.054100709128302026	0.03493539351339725	0.6822302319430058	0.35425257679069333	15.485.930.939.222.100	0.7635510889380883
AA12_1_XP	109	211.0	0.00026638050751167785	2.663.805.075.116.770	0.018416465353332336	18.416.465.353.332.300	0.020255906041932524	20.255.906.041.932.500	0.0022471910112359553	2.247.191.011.235.950	0.05847374220263215	0.02034426249787119	0.01684914017533422	0.9790176661508736	0.1717989198626736	12.074.362.422.157.000	0.560431058078838
AA12_1_XP	110	182.0	0.0002297689685645752	2.297.689.685.645.750	0.017104120466408895	17.104.120.466.408.800	0.03195834304118628	31.958.343.041.186.200	0.0015890040026663992	15.890.040.026.663.900	0.07420407928128384	0.032429196956012186	0.009773195218524296	0.5243794662891722	0.6986297492416813	33.181.775.489.908.600	0.953507195545932
AA12_1_XP	111	168.0	0.00021209443252114636	21.209.443.252.114.600	0.016433107396475174	16.433.107.396.475.100	0.021348314606741574	21.348.314.606.741.500	0.0015890040026663992	15.890.040.026.663.900	0.060993563199395404	0.020732521986679655	0.014005815920826371	0.7164256426441464	0.324451895923472	1.480.279.485.599.320	0.7373159153840425
AA12_1_XP	112	578.0	0.0007297058452215631	7.297.058.452.215.630	0.030480983221682502	30.480.983.221.682.500	0.04019897487640072	4.019.897.487.640.070	0.0011235955056179776	11.235.955.056.179.700	0.11047854135708374	0.03824908354262729	0.024972070348540574	0.7512799971208268	0.34711977292972096	15.316.745.071.104.000	0.7574611601268153
AA12_1_XP	113	768.0	0.0009695745486680977	9.695.745.486.680.970	0.03513546153009762	35.135.461.530.097.600	0.05213531576683228	5.213.531.576.683.220	0.0011235955056179776	11.235.955.056.179.700	0.14670622752238632	0.0541004634155562	0.02832127227119183	0.5661010646134754	0.4765059209631788	19.102.412.807.417.100	0.8520293124144206
AA12_1_XP	114	167.0	0.00021083196566090142	21.083.196.566.090.100	0.016384126341483868	16.384.126.341.483.800	0.023622242743402966	23.622.242.743.402.900	0.0015890040026663992	15.890.040.026.663.900	0.060720933213868115	0.022192483224659356	0.013131532388743428	0.7185706041070251	0.40828918261151503	16.900.147.345.852.100	0.8061503014856789
AA12_1_XP	115	4194.0	0.00529478601186719	529.478.601.186.719	0.08210682633752134	8.210.682.633.752.130	0.10707222589394556	10.707.222.589.394.500	0.0015890040026663992	15.890.040.026.663.900	0.29997494991394785	0.10360997030593222	0.0671588642059479	0.7394150703504908	0.35181079574054563	1.542.759.418.744.840	0.7614793204555823
AA12_1_XP	116	2540.0	0.0032066658250220936	32.066.658.250.220.900	0.06389721226445591	6.389.721.226.445.590	0.11100304750767163	11.100.304.750.767.100	0.0022471910112359553	2.247.191.011.235.950	0.3615069229109036	0.1183762583000764	0.037857460598323255	0.3083403281924317	0.6801938062414765	3.126.893.786.038.020	0.9474829805509363
AA12_1_XP	117	489.0	0.0006173462946597653	6.173.462.946.597.650	0.02803622148501005	2.803.622.148.501.000	0.036460630875478545	3.646.063.087.547.850	0.0015890040026663992	15.890.040.026.663.900	0.12368905743897217	0.039963794617654654	0.027526006516843046	0.5070796125154128	0.3112264042943763	1.451.855.887.384.200	0.7249765057288037
AA12_1_XP	118	262.0	0.0003307663173841687	3.307.663.173.841.680	0.02052181169779962	2.052.181.169.779.960	0.02670756027866228	26.707.560.278.662.200	0.002512435929775045	2.512.435.929.775.040	0.07831290428071348	0.027047623991842386	0.018268311190378035	0.6777421271343225	0.3245872097346594	1.480.576.048.326.150	0.7374398705969099
AA12_1_XP	119	533.0	0.0006728948365105417	6.728.948.365.105.410	0.029270399985195348	29.270.399.985.195.300	0.03985201764262517	3.985.201.764.262.510	0.0011235955056179776	11.235.955.056.179.700	0.13097589044373462	0.0364891385961265	0.028218925385737934	0.4929176171620601	0.22664862829254318	1.293.073.286.715.880	0.6339776461975573
AA12_1_XP	120	296.0	0.00037369019063249594	37.369.019.063.249.500	0.02181277442676459	21.812.774.426.764.500	0.03721459586894202	3.721.459.586.894.200	0.0011235955056179776	11.235.955.056.179.700	0.10226089135822444	0.03832938678887011	0.016092904706427557	0.4490579753191514	0.5801418688205956	2.381.756.897.719.100	0.9075897474534065
AA12_1_XP	121	230.0	0.00029036737785633133	2.903.673.778.563.310	0.01922777230954585	19.227.772.309.545.800	0.026517806115069546	26.517.806.115.069.500	0.0011235955056179776	11.235.955.056.179.700	0.08439629030585179	0.027712021839521803	0.017268206387228723	0.5122842124963177	0.37686948692420985	16.048.002.449.181.400	0.7821178707035804
AA12_1_XP	122	504.0	0.000636283297563439	6.362.832.975.634.390	0.028462976936930916	28.462.976.936.930.900	0.03982032617229068	3.982.032.617.229.060	0.0015890040026663992	15.890.040.026.663.900	0.10702790336622364	0.038388156514897354	0.022557190672682866	0.6980175651085102	0.41239192707966943	17.018.146.041.291.400	0.8091456930855255
AA12_1_XP	123	883.0	0.0011147582375962632	11.147.582.375.962.600	0.03767431845338199	3.767.431.845.338.190	0.056582823874221005	56.582.823.874.221.000	0.0022471910112359553	2.247.191.011.235.950	0.1736462942672032	0.05780500964007573	0.027455187527386772	0.4645789361117365	0.5250379214822876	210.543.124.436.556	0.8800062635971032
AA12_1_XP	124	2121.0	0.002677692210579473	2.677.692.210.579.470	0.05838958478306811	5.838.958.478.306.810	0.08969783330906532	8.969.783.330.906.530	0.0015890040026663992	15.890.040.026.663.900	0.24923974886613803	0.09064084473873309	0.03909028623680497	0.5416714045256615	0.5687343123347931	23.187.562.298.633.400	0.9022249756256231
AA12_1_XP	125	1384.0	0.0017472541345789675	17.472.541.345.789.600	0.04716643996368557	47.166.439.963.685.500	0.0539559874316538	539.559.874.316.538	0.0011235955056179776	11.235.955.056.179.700	0.16697772253400725	0.05431881222499839	0.04139649431276696	0.7874969389179831	0.23789765245058825	13.121.597.161.005.500	0.647456571408211
AA12_1_XP	126	214.0	0.0002701679080924126	27.016.790.809.241.200	0.01854692600679786	1.854.692.600.679.780	0.022132264723137313	2.213.226.472.313.730	0.0011235955056179776	11.235.955.056.179.700	0.06362631123367363	0.023171110148932986	0.01497400562872981	0.8386294956492337	0.3537639960932406	15.474.222.945.713.200	0.7631376201279968
AA12_1_XP	127	1279.0	0.0016146951142532512	16.146.951.142.532.500	0.04534196369984323	45.341.963.699.843.200	0.07824937234373103	7.824.937.234.373.100	0.0015890040026663992	15.890.040.026.663.900	0.25494442804172834	0.07246729852177129	0.03608268540376088	0.3121830691164056	0.502083199735663	20.083.676.619.650.300	0.8672248036204478
AA12_1_XP	128	570.0	0.0007196061103396037	7.196.061.103.396.030	0.030269307166128502	30.269.307.166.128.500	0.05265336860161789	5.265.336.860.161.780	0.0015890040026663992	15.890.040.026.663.900	0.14504422221920799	0.0564821555571705	0.018594392315505165	0.42983704244462834	0.6707917371056393	30.375.908.283.957.200	0.9442573376162229
AA12_1_XP	129	349.0	0.00044060093422547663	44.060.093.422.547.600	0.023685238713239375	23.685.238.713.239.300	0.03213561718219122	3.213.561.718.219.120	0.002512435929775045	2.512.435.929.775.040	0.09234131031918379	0.03465298458033951	0.017942514502959517	0.649326626312539	0.48222311237401283	19.313.337.924.081.700	0.8555156893011057
AA12_1_XP	130	296.0	0.00037369019063249594	37.369.019.063.249.500	0.02181277442676459	21.812.774.426.764.500	0.028800012624665836	28.800.012.624.665.800	0.0015890040026663992	15.890.040.026.663.900	0.07540752626090796	0.029777016966165186	0.01608567343116009	0.8258328870684924	0.45979567229861196	18.511.514.046.084.700	0.8415338878100461
AA12_1_XP	131	233.0	0.0002941547784370661	29.415.477.843.706.600	0.019352764561655852	19.352.764.561.655.800	0.028358268458705538	2.835.826.845.870.550	0.0011235955056179776	11.235.955.056.179.700	0.07606571326947753	0.026893872720555104	0.015967505335796474	0.6388632224407217	0.40627720292613567	1.684.287.692.722.010	0.8046696466468627
AA12_1_XP	132	266.0	0.0003358161848251484	3.358.161.848.251.480	0.020677873350068456	20.677.873.350.068.400	0.03271959500800233	3.271.959.500.800.230	0.0015890040026663992	15.890.040.026.663.900	0.0814909122860463	0.03348557210446442	0.01365750184504	0.6354671835902772	0.5921377182258405	24.518.079.868.775.800	0.9130434595932311
AA12_1_XP	133	537.0	0.0006779447039515214	6.779.447.039.515.210	0.029380027335161717	29.380.027.335.161.700	0.03930978805513686	39.309.788.055.136.800	0.0011235955056179776	11.235.955.056.179.700	0.11361662362541344	0.038948959464023984	0.02293403832727807	0.6599642008073333	0.41117712403943496	1.698.303.583.006.460	0.8082620990406075
AA12_1_XP	134	1869.0	0.002359550561797753	2.359.550.561.797.750	0.05481124960337037	54.811.249.603.370.300	0.09754595186713774	9.754.595.186.713.770	0.0011235955056179776	11.235.955.056.179.700	0.28578684092746526	0.09882050374304019	0.032867717467535244	0.36304018220903195	0.6673998186348036	3.006.612.912.522.720	0.9430679293432889
AA12_1_XP	135	614.0	0.0007751546521903802	7.751.546.521.903.800	0.031415880641074236	31.415.880.641.074.200	0.03510224573441193	3.510.224.573.441.190	0.0011235955056179776	11.235.955.056.179.700	0.11392917934794382	0.03338386670850886	0.030180183619949463	0.750461269510035	0.09596500958179432	1.106.151.875.313.360	0.427458461256243
AA12_1_XP	136	577.0	0.0007284433783613181	7.284.433.783.613.180	0.03045460417457611	3.045.460.417.457.610	0.04316712969055853	4.316.712.969.055.850	0.0015890040026663992	15.890.040.026.663.900	0.12264531340736035	0.040401442827563666	0.026445676156420524	0.6085604847507815	0.34542743264658593	15.277.144.962.600.900	0.7559991759706887
AA12_1_XP	137	152.0	0.00019189496275722766	19.189.496.275.722.700	0.015631003007420336	15.631.003.007.420.300	0.023835060039995987	23.835.060.039.995.900	0.0011235955056179776	11.235.955.056.179.700	0.06800776621863056	0.02328145481601398	0.013297475007954248	0.52138246160117	0.42883831302467934	17.508.177.155.503.200	0.8208375767053466
AA12_1_XP	138	474.0	0.0005984092917560915	5.984.092.917.560.910	0.027602868948730982	27.602.868.948.730.900	0.03843287949772376	3.843.287.949.772.370	0.0011235955056179776	11.235.955.056.179.700	0.11206754535975015	0.04127705081967981	0.019816152467160224	0.5987540626931922	0.5199232485448693	2.083.000.263.955.630	0.8772264888341487
AA12_1_XP	139	269.0	0.0003396035854058832	33.960.358.540.588.300	0.020794150967823034	20.794.150.967.823.000	0.02775076187691791	2.775.076.187.691.790	0.0011235955056179776	11.235.955.056.179.700	0.07560030477242911	0.02578384091167812	0.017502594652215712	0.7466808928680654	0.3211796988598248	14.731.439.208.879.800	0.734304431935394
AA12_1_XP	140	777.0	0.0009809367504103018	9.809.367.504.103.010	0.03534073374318086	3.534.073.374.318.080	0.043632556941455285	43.632.556.941.455.200	0.0015890040026663992	15.890.040.026.663.900	0.1251651344041236	0.04413165104290698	0.02899027379667134	0.7868358324351591	0.3430956442466755	1.522.291.626.234.110	0.7539739169177603
AA12_1_XP	141	126.0	0.00015907082439085976	15.907.082.439.085.900	0.014231488468465458	14.231.488.468.465.400	0.015649874468746203	15.649.874.468.746.200	0.0015890040026663992	15.890.040.026.663.900	0.04510352317273141	0.01642687174240604	0.01243970500468856	0.982606112288872	0.2427222176103433	13.205.193.962.569.600	0.6530929185797405
AA12_1_XP	142	136.0	0.00017169549299330897	17.169.549.299.330.800	0.014785448634785488	14.785.448.634.785.400	0.02090008453678458	20.900.084.536.784.500	0.0011235955056179776	11.235.955.056.179.700	0.06680431923900643	0.025022048292143138	0.011888438811625265	0.48345902698152327	0.5248814696214057	2.104.737.946.556.530	0.8799218045320191
AA12_1_XP	143	289.0	0.00036485292261078154	36.485.292.261.078.100	0.021553309933285074	21.553.309.933.285.000	0.02775076187691791	2.775.076.187.691.790	0.0011235955056179776	11.235.955.056.179.700	0.08521418026243367	0.02889223323026905	0.018854967627228648	0.6313990910805848	0.3474035919288103	15.323.406.436.691.700	0.7577057002376194
AA12_1_XP	144	741.0	0.0009354879434414848	9.354.879.434.414.840	0.034512320165596945	3.451.232.016.559.690	0.04575117544157828	45.751.175.441.578.200	0.0015890040026663992	15.890.040.026.663.900	0.12861577239498367	0.04529004384430741	0.02696749885629847	0.7106562801496273	0.4045601070954127	16.794.306.392.908.000	0.8033998593090328
AA12_1_XP	145	184.0	0.00023229390228506506	23.229.390.228.506.500	0.017197842376013062	17.197.842.376.013.000	0.020255906041932524	20.255.906.041.932.500	0.0015890040026663992	15.890.040.026.663.900	0.057542925208535316	0.022192236628585486	0.013676778467551835	0.8815842092381073	0.38371338155546786	16.226.216.342.713.000	0.7875219386951728
AA12_1_XP	146	188.0	0.00023734376972604472	2.373.437.697.260.440	0.017383770399764156	17.383.770.399.764.100	0.030852876893811196	30.852.876.893.811.100	0.0015890040026663992	15.890.040.026.663.900	0.09846462208132517	0.035278761805826175	0.01411536622471565	0.3076289925774821	0.5998905431430266	24.993.160.817.927.500	0.9164673603209325
AA12_1_XP	147	294.0	0.0003711652569120061	3.711.652.569.120.060	0.021738957719544708	21.738.957.719.544.700	0.031799936400190805	31.799.936.400.190.800	0.0011235955056179776	11.235.955.056.179.700	0.08653055427957276	0.03214658040396637	0.017387382640242775	0.622928512701717	0.4591218592538865	1.848.845.284.485.980	0.8411009671038474
AA12_1_XP	148	554.0	0.000699406640575685	6.994.066.405.756.850	0.0298414509136425	298.414.509.136.425	0.04010464785971854	4.010.464.785.971.850	0.002512435929775045	2.512.435.929.775.040	0.10582445638659951	0.041429634076820494	0.0217668789765167	0.7848154120458664	0.4746060528520315	19.033.336.897.548.300	0.8508590954442913
AA12_1_XP	149	148.0	0.00018684509531624797	18.684.509.531.624.700	0.015423960713657748	15.423.960.713.657.700	0.020255906041932524	20.255.906.041.932.500	0.0015890040026663992	15.890.040.026.663.900	0.057542925208535316	0.020736485433462324	0.012413397432376102	0.7091003422132602	0.40137409146755954	16.704.923.488.051.900	0.8010287270964196
AA12_1_XP	150	146.0	0.00018432016159575815	18.432.016.159.575.800	0.015319390282765653	15.319.390.282.765.600	0.01933106801582613	1.933.106.801.582.610	0.0011235955056179776	11.235.955.056.179.700	0.05080135217482745	0.01970093077734328	0.012008600712015854	0.8974952577297072	0.39045515931530805	16.405.683.934.207.600	0.7927515923633793
AA12_1_XP	151	420.0	0.0005302360813028659	530.236.081.302.866	0.0259830242035106	25.983.024.203.510.600	0.045502149958014805	45.502.149.958.014.800	0.0011235955056179776	11.235.955.056.179.700	0.13860835473453625	0.041862450652529234	0.021208238999341846	0.3468169575530292	0.4933827650135315	1.973.876.786.933.050	0.8621710834948394
AA12_1_XP	152	138.0	0.00017422042671379879	1.742.204.267.137.980	0.014893768387907841	1.489.376.838.790.780	0.022132264723137313	2.213.226.472.313.730	0.0015890040026663992	15.890.040.026.663.900	0.06076085895087118	0.0220012988208935	0.012213140496667316	0.5930087858366287	0.44489002235317465	18.014.448.312.370.700	0.8317769609197775
AA12_1_XP	153	929.0	0.0011728317131675296	11.728.317.131.675.200	0.03864318460640099	38.643.184.606.400.900	0.05124383933029834	51.243.839.330.298.300	0.0015890040026663992	15.890.040.026.663.900	0.14604804051381676	0.04737900171053708	0.03349939965626051	0.690961891785231	0.2929483854276682	14.143.239.042.101.000	0.7071619434971446
AA12_1_XP	154	145.0	0.0001830576947355132	18.305.769.473.551.300	0.015266836473392687	15.266.836.473.392.600	0.03025373487154216	30.253.734.871.542.100	0.0015890040026663992	15.890.040.026.663.900	0.06921121319825468	0.031324523127522645	0.007708698493816233	0.4802251810177439	0.7539085124318096	40.635.294.210.365.800	0.9692466041965146
AA12_1_XP	155	224.0	0.0002827925766948618	2.827.925.766.948.610	0.018975317957953944	18.975.317.957.953.900	0.02071807743211885	2.071.807.743.211.880	0.0011235955056179776	11.235.955.056.179.700	0.06335368124814635	0.019734797944478123	0.018636015964146765	0.8853890746787249	0.055677386889020686	1.058.960.133.026.560	0.3290209755733692
AA12_1_XP	156	252.0	0.0003181416487817195	31.814.164.878.171.900	0.020126364004860158	20.126.364.004.860.100	0.03869477608476981	38.694.776.084.769.800	0.0015890040026663992	15.890.040.026.663.900	0.08943593229937828	0.0419824757182237	0.01003305776450821	0.4998115805726394	0.7610179582584008	4.184.414.831.810.900	0.9710239872037233
AA12_1_XP	157	948.0	0.001196818583512183	11.968.185.835.121.800	0.03903635162770253	3.903.635.162.770.250	0.04936153401458157	4.936.153.401.458.150	0.0015890040026663992	15.890.040.026.663.900	0.1501568655132464	0.047582324126626545	0.0330565463436915	0.6670337372508408	0.30527676084671496	14.394.221.232.886.600	0.7192771517157815
AA12_1_XP	158	2487.0	0.003139755081429113	3.139.755.081.429.110	0.06322705378600775	6.322.705.378.600.770	0.0967662994148095	9.676.629.941.480.950	0.0015890040026663992	15.890.040.026.663.900	0.24622144380881755	0.09871180555196445	0.041041335580264356	0.6508095074260501	0.5842307275125351	2.405.180.147.193.650	0.9094701270823821
AA12_1_XP	159	299.0	0.0003774775912132307	3.774.775.912.132.300	0.021923033466745876	21.923.033.466.745.800	0.03510224573441193	3.510.224.573.441.190	0.0011235955056179776	11.235.955.056.179.700	0.13481208545763698	0.040274869001175134	0.02011288698201381	0.2610017294313787	0.5006094996503413	20.024.409.741.471.400	0.8663770127147404
AA12_1_XP	160	372.0	0.0004696376720111098	4.696.376.720.111.090	0.02445324632235784	2.445.324.632.235.780	0.0346133074174143	346.133.074.174.143	0.0011235955056179776	11.235.955.056.179.700	0.09513376130147433	0.036268891427505764	0.017869047228581625	0.6520838661894441	0.5073175240467919	2.029.704.827.770.190	0.8702091575527211
AA12_1_XP	161	448.0	0.0005655851533897236	5.655.851.533.897.230	0.02683515200648021	2.683.515.200.648.020	0.04083771201210393	4.083.771.201.210.390	0.0011235955056179776	11.235.955.056.179.700	0.11272573236831969	0.04166315378610691	0.01906664874203432	0.5593217832493115	0.5423618471150802	21.851.324.975.771.000	0.8891385274658156
AA12_1_XP	162	1825.0	0.0023040020199469767	2.304.002.019.946.970	0.054162223762934475	54.162.223.762.934.400	0.08850766558790103	8.850.766.558.790.100	0.002512435929775045	2.512.435.929.775.040	0.2392072407895824	0.09563657876163258	0.03380445357236525	0.5059924961955083	0.6465321740897856	28.291.118.079.132.100	0.9354466826315151
AA12_1_XP	163	210.0	0.00026511804065143296	265.118.040.651.433	0.01837277261003654	1.837.277.261.003.650	0.02586711108589065	2.586.711.108.589.060	0.0011235955056179776	11.235.955.056.179.700	0.07052758721539379	0.025329197947770575	0.014306467242651711	0.6697783297932303	0.43517882910655137	17.704.718.794.767.800	0.8252133329694533
AA12_1_XP	164	170.0	0.00021461936624163618	2.146.193.662.416.360	0.016530634112605903	16.530.634.112.605.900	0.01933106801582613	1.933.106.801.582.610	0.0011235955056179776	11.235.955.056.179.700	0.05727029522300803	0.020403468916784653	0.013903473364444991	0.8222803808845689	0.3185730612206106	14.675.087.571.255.300	0.7318861435399293
AA12_1_XP	165	555.0	0.00070066910743593	70.066.910.743.593	0.029868371488276965	29.868.371.488.276.900	0.03741758607943082	3.741.758.607.943.080	0.0011235955056179776	11.235.955.056.179.700	0.10571152934908452	0.03636976806733885	0.02535431212712962	0.7879127387141127	0.30287396718653925	14.344.608.477.239.000	0.7169485995340011
AA12_1_XP	166	1253.0	0.0015818709758868832	15.818.709.758.868.800	0.04487873306108343	4.487.873.306.108.340	0.05156311867678098	51.563.118.676.780.900	0.0011235955056179776	11.235.955.056.179.700	0.16848687506266746	0.051657944948159853	0.03975347599481871	0.7002429914486918	0.2304479778529247	12.994.573.092.147.300	0.6385841253972316
AA12_1_XP	167	13667.0	0.017254134578967305	17.254.134.578.967.300	0.1482182392829019	1.482.182.392.829.010	0.21801227569680728	21.801.227.569.680.700	0.0015890040026663992	15.890.040.026.663.900	0.6994981916778358	0.2054624656655333	0.12169759383939437	0.4431286736389932	0.40768941205299014	16.883.034.346.322.700	0.805709729000381
AA12_1_XP	168	190.0	0.00023986870344653457	23.986.870.344.653.400	0.01747599264054776	1.747.599.264.054.770	0.02338050791762339	2.338.050.791.762.330	0.0015890040026663992	15.890.040.026.663.900	0.06389894121920092	0.023614007047330333	0.013896870853942294	0.7382375430122902	0.4114988266883999	16.992.319.562.811.100	0.8084963630164765
AA12_1_XP	169	123.0	0.000155283423810125	155.283.423.810.125	0.014061045332297342	14.061.045.332.297.300	0.019622751906261775	19.622.751.906.261.700	0.0011235955056179776	11.235.955.056.179.700	0.049484978157688334	0.01896120588881688	0.010836418288873762	0.7968713197026683	0.4284952996968949	17.497.668.863.784.200	0.8205987920606866
AA12_1_XP	170	272.0	0.00034339098598661793	3.433.909.859.866.170	0.0209097819850844	20.909.781.985.084.300	0.022387481848507054	22.387.481.848.507.000	0.0015890040026663992	15.890.040.026.663.900	0.07064051425290878	0.022097005105821577	0.020550239768892854	0.8647509551876033	0.06999886769819408	1.075.267.508.035.110	0.3675566540240548
AA12_1_XP	171	150.0	0.00018937002903673782	1.893.700.290.367.370	0.015527826942531932	15.527.826.942.531.900	0.018290809658538996	18.290.809.658.538.900	0.0015890040026663992	15.890.040.026.663.900	0.053706730194632964	0.01825400083847217	0.014246777445218056	0.8250184966111945	0.2195257592411457	1.281.272.267.266.240	0.6251879393525517
AA12_1_XP	172	232.0	0.00029289231157682115	29.289.231.157.682.100	0.0193111903685014	193.111.903.685.014	0.02482103599367924	24.821.035.993.679.200	0.0015890040026663992	15.890.040.026.663.900	0.06548794522186731	0.024838473508203573	0.0151201004105268	0.858213037010116	0.3912628968308789	16.427.452.750.849.900	0.7933720055719554
AA12_1_XP	173	164.0	0.0002070445650801667	2.070.445.650.801.660	0.016236296615378804	16.236.296.615.378.800	0.022302733978965403	22.302.733.978.965.400	0.0015890040026663992	15.890.040.026.663.900	0.057542925208535316	0.023093892446797885	0.01178032863306263	0.7857598386687478	0.48989419344524365	19.603.776.062.734.400	0.8601116590996319
AA12_1_XP	174	129.0	0.0001628582249715945	16.285.822.497.159.400	0.014399914312912064	14.399.914.312.912.000	0.017765604832406627	17.765.604.832.406.600	0.0015890040026663992	15.890.040.026.663.900	0.0469651571609251	0.018602485409461935	0.011189954821135495	0.9278291249738088	0.3984699047018816	16.624.272.132.292.800	0.7988501389188316
AA12_1_XP	175	149.0	0.0001881075621764929	1.881.075.621.764.920	0.01547598096492882	1.547.598.096.492.880	0.022160767329568565	22.160.767.329.568.500	0.0022471910112359553	2.247.191.011.235.950	0.06521531523634003	0.02457076743631411	0.0119399081060401	0.5557979279131102	0.5140604323007985	20.578.690.571.231.700	0.8739924121777677
AA12_1_XP	176	279.0	0.00035222825400833233	3.522.282.540.083.320	0.021177132520160284	21.177.132.520.160.200	0.025940216585652126	25.940.216.585.652.100	0.0015890040026663992	15.890.040.026.663.900	0.07409115224376885	0.026824589516319806	0.017150153407376054	0.8063087194430982	0.360655513593523	15.641.020.158.328.600	0.7689204300196726
AA12_1_XP	177	602.0	0.0007600050498674411	7.600.050.498.674.410	0.03110737024709169	3.110.737.024.709.160	0.04485947141051041	4.485.947.141.051.040	0.0022471910112359553	2.247.191.011.235.950	0.11579081333613751	0.04627130479100703	0.021297069750603276	0.7123249117885624	0.5397348346497801	21.726.606.210.554.500	0.8877814920154253
AA12_1_XP	178	152.0	0.00019189496275722766	19.189.496.275.722.700	0.015631003007420336	15.631.003.007.420.300	0.018530811800528815	18.530.811.800.528.800	0.002512435929775045	2.512.435.929.775.040	0.053979360180160245	0.01898875015702313	0.013209712095831017	0.8275952199700225	0.3043400968154132	1.437.484.028.362.430	0.7183712822080316
AA12_1_XP	179	237.0	0.0002992046458780457	2.992.046.458.780.450	0.019518175813851266	19.518.175.813.851.200	0.026446297294246787	26.446.297.294.246.700	0.0011235955056179776	11.235.955.056.179.700	0.06839332324167283	0.025738989871768696	0.015294893714473654	0.8038051481199925	0.405769465286998	16.828.485.605.893.200	0.8042947666214793
AA12_1_XP	180	645.0	0.0008142911248579726	8.142.911.248.579.720	0.03219918727384355	3.219.918.727.384.350	0.06633021187930536	6.633.021.187.930.530	0.0011235955056179776	11.235.955.056.179.700	0.17371929556771512	0.07334935266221305	0.019332128166979472	0.3390731852981308	0.7364376444328364	37.941.685.482.666.300	0.9646423610478072
AA12_1_XP	181	568.0	0.0007170811766191138	7.170.811.766.191.130	0.03021615645406734	3.021.615.645.406.730	0.04069836017140412	40.698.360.171.404.100	0.0011235955056179776	11.235.955.056.179.700	0.11749274437631889	0.041960286697936035	0.022742487810672927	0.6527638425118298	0.457999703996503	1.845.017.442.561.590	0.840378295252871
AA12_1_XP	182	814.0	0.001027648024239364	10.276.480.242.393.600	0.03617239420511887	3.617.239.420.511.880	0.04293252398773663	4.293.252.398.773.660	0.0011235955056179776	11.235.955.056.179.700	0.13892091045706662	0.043198679109485535	0.03162053631843537	0.669143115063443	0.2680207596557702	13.661.589.631.008.200	0.6813269345219548
AA12_1_XP	183	213.0	0.0002689054412321677	26.890.544.123.216.700	0.01850354132514242	18.503.541.325.142.400	0.024947868888960136	24.947.868.888.960.100	0.0015890040026663992	15.890.040.026.663.900	0.07052758721539379	0.023297900417501575	0.015618307382325818	0.6793465916474193	0.3296259704761543	1.491.704.564.853.560	0.7420233557914213
AA12_1_XP	184	5524.0	0.006973866935992931	6.973.866.935.992.930	0.09423058506996146	9.423.058.506.996.140	0.14799079394181536	14.799.079.394.181.500	0.0022471910112359553	2.247.191.011.235.950	0.4300268735370799	0.13867475957624634	0.06812504544556205	0.4739061310515764	0.5087422855194823	2.035.591.443.194.840	0.8710142696669085
AA12_1_XP	185	148.0	0.00018684509531624797	18.684.509.531.624.700	0.015423960713657748	15.423.960.713.657.700	0.020255906041932524	20.255.906.041.932.500	0.0011235955056179776	11.235.955.056.179.700	0.05762277668254147	0.01944615716075414	0.013366664109196324	0.7071364148222635	0.3126321052175456	14.548.250.035.979.500	0.7263094225069208
AA12_1_XP	186	1280.0	0.001615957581113496	1.615.957.581.113.490	0.045359685789126476	4.535.968.578.912.640	0.07100910251382006	7.100.910.251.382.000	0.0011235955056179776	11.235.955.056.179.700	0.24610851677130255	0.06803208638193203	0.03744793302444741	0.3352637005096935	0.4495548348434477	18.167.113.879.828.300	0.8348713195192274
AA12_1_XP	187	336.0	0.0004241888650422927	4.241.888.650.422.920	0.023239923352028815	23.239.923.352.028.800	0.029148588249601905	29.148.588.249.601.900	0.0015890040026663992	15.890.040.026.663.900	0.08587236727100321	0.028735629757824326	0.020159762640761858	0.7228734220956899	0.2984402008703977	14.253.952.424.877.500	0.7126105866777674
AA12_1_XP	188	341.0	0.0004305011993435173	43.050.119.934.351.700	0.023412200901668376	23.412.200.901.668.300	0.037669785649978006	37.669.785.649.978	0.0015890040026663992	15.890.040.026.663.900	0.10823135034584777	0.039634374173880646	0.017444027493178978	0.46182567730395396	0.5598762978658378	2.272.088.495.009.450	0.8979371508183183
AA12_1_XP	189	200.0	0.00025249337204898375	25.249.337.204.898.300	0.01792999013040147	1.792.999.013.040.140	0.03695929034471579	3.695.929.034.471.570	0.0015890040026663992	15.890.040.026.663.900	0.08912337657684792	0.03952877850565151	0.009149964529378857	0.39946302116346755	0.7685239748030497	43.201.018.297.646.700	0.9728406086091497
AA12_1_XP	190	194.0	0.00024491857088751424	24.491.857.088.751.400	0.017658992318193168	17.658.992.318.193.100	0.020657052034663188	20.657.052.034.663.100	0.0015890040026663992	15.890.040.026.663.900	0.05847374220263215	0.01992370604992043	0.01585784147636673	0.9001394655605187	0.20407170048415468	12.563.945.780.144.800	0.6053909001874861
AA12_1_XP	191	326.0	0.0004115641964398435	4.115.641.964.398.430	0.022891478984643162	2.289.147.898.464.310	0.043632556941455285	43.632.556.941.455.200	0.0011235955056179776	11.235.955.056.179.700	0.11195461832223516	0.04796369760408727	0.01273489741232056	0.4126324926760175	0.7344888311689435	3.766.319.904.366.410	0.9641077840293408
AA12_1_XP	192	286.0	0.0003610655220300468	3.610.655.220.300.460	0.021441149710057544	21.441.149.710.057.500	0.028646177042656096	28.646.177.042.656.000	0.0015890040026663992	15.890.040.026.663.900	0.09420294430737748	0.02721164762822811	0.02031134093567967	0.5112895660971413	0.2535791579702208	13.397.267.917.662.200	0.6654742118095603
AA12_1_XP	193	123.0	0.000155283423810125	155.283.423.810.125	0.014061045332297342	14.061.045.332.297.300	0.019622751906261775	19.622.751.906.261.700	0.0011235955056179776	11.235.955.056.179.700	0.04921234817216105	0.01953377612871228	0.010517521592289653	0.8057249020081781	0.4615725334934	18.572.603.780.564.000	0.8426718598074129
AA12_1_XP	194	145.0	0.0001830576947355132	18.305.769.473.551.300	0.015266836473392687	15.266.836.473.392.600	0.021700233613289852	21.700.233.613.289.800	0.0022471910112359553	2.247.191.011.235.950	0.05649918117692349	0.02253368217780215	0.010741769351786001	0.7206320035387026	0.5233016394290109	20.977.626.161.797.500	0.8790669331904888
AA12_1_XP	195	667.0	0.0008420653957833609	8.420.653.957.833.600	0.032743716361531734	3.274.371.636.153.170	0.046517396729178546	4.651.739.672.917.850	0.0015890040026663992	15.890.040.026.663.900	0.12384876038698447	0.04825083040771429	0.023989204605467492	0.689878096733261	0.5028229689984336	2.011.355.991.216.030	0.8676491225400205
AA12_1_XP	196	404.0	0.0005100366115389471	51.003.661.153.894.700	0.025483304006233456	25.483.304.006.233.400	0.028887550858836947	2.888.755.085.883.690	0.0011235955056179776	11.235.955.056.179.700	0.09157019627309926	0.027654762174437873	0.024241703462673715	0.7643687542451749	0.12341667197264672	11.407.928.579.367.100	0.4812501106747816
AA12_1_XP	197	195.0	0.0002461810377477592	24.618.103.774.775.900	0.017704446685067196	17.704.446.685.067.100	0.02090008453678458	20.900.084.536.784.500	0.0011235955056179776	11.235.955.056.179.700	0.06389894121920092	0.020390945214172743	0.01693411279535393	0.7576648467757714	0.16952781651417215	12.041.342.502.317.100	0.5570600977060568
AA12_1_XP	198	288.0	0.0003635904557505366	3.635.904.557.505.360	0.021515988156481765	21.515.988.156.481.700	0.04628613466077749	46.286.134.660.777.400	0.0011235955056179776	11.235.955.056.179.700	0.15407291200115492	0.054870676822521475	0.016136265358891264	0.19247297393999188	0.7059218822635664	34.004.570.203.902.300	0.9557813874880575
AA12_1_XP	199	536.0	0.0006766822370912765	6.766.822.370.912.760	0.029352658882705468	2.935.265.888.270.540	0.0389549119626061	38.954.911.962.606.100	0.0015890040026663992	15.890.040.026.663.900	0.10927509437745961	0.03834419212914379	0.023520214039693094	0.7121184861490822	0.3866029577445086	16.302.654.416.508.900	0.7897746948036605
AA12_1_XP	200	312.0	0.00039388966039641466	3.938.896.603.964.140	0.022394550495132046	22.394.550.495.132.000	0.027909533367133085	27.909.533.367.133.000	0.0015890040026663992	15.890.040.026.663.900	0.07633834325500481	0.02907395005264889	0.017637343716800036	0.8493740415481811	0.39336266022122024	16.484.313.352.103.600	0.7949787028506646
AA12_1_XP	201	576.0	0.0007271809115010732	7.271.809.115.010.730	0.030428202258755397	30.428.202.258.755.300	0.03626969076757073	3.626.969.076.757.070	0.0011235955056179776	11.235.955.056.179.700	0.12001256537308214	0.03307257729916458	0.030455175203245543	0.6344521824046744	0.07914115891975415	1.085.942.769.281.460	0.389896133353931
AA12_1_XP	202	176.0	0.0002221941674031057	2.221.941.674.031.050	0.01681982165622272	1.681.982.165.622.270	0.023461362941372025	23.461.362.941.372.000	0.0015890040026663992	15.890.040.026.663.900	0.060335376190825844	0.024012547859948715	0.01195587764460383	0.767005483342741	0.5020987479406376	2.008.430.378.240.490	0.86723373043126
AA12_1_XP	203	144.0	0.0001817952278752683	1.817.952.278.752.680	0.015214101129377698	15.214.101.129.377.600	0.02009948743820036	2.009.948.743.820.030	0.0011235955056179776	11.235.955.056.179.700	0.051459539183397005	0.01992095387221637	0.011752491575044549	0.8627015080273573	0.4100437333256579	1.695.040.897.924.730	0.8074352007509162
AA12_1_XP	204	741.0	0.0009354879434414848	9.354.879.434.414.840	0.034512320165596945	3.451.232.016.559.690	0.03924550381252355	3.924.550.381.252.350	0.0015890040026663992	15.890.040.026.663.900	0.12198712639879081	0.03739044818852008	0.032466613763248754	0.7899872041656437	0.13168695920534812	115.165.839.163.815	0.4960165956759362
AA12_1_XP	205	1063.0	0.0013420022724403486	13.420.022.724.403.400	0.041336308040214514	4.133.630.804.021.450	0.06591973098369722	6.591.973.098.369.720	0.002512435929775045	2.512.435.929.775.040	0.16875950504819479	0.06817958157339599	0.025510003899767736	0.5921430404320571	0.6258410023783152	26.726.605.703.896.700	0.9273645693570226
AA12_1_XP	206	430.0	0.0005428607499053151	5.428.607.499.053.150	0.02629052631774481	2.629.052.631.774.480	0.05366271432026766	5.366.271.432.026.760	0.0011235955056179776	11.235.955.056.179.700	0.13136144746677686	0.060134399765040245	0.013616618860789591	0.3953324425724501	0.7735635690388024	4.416.250.493.593.760	0.9740259456162114
AA12_1_XP	207	291.0	0.00036737785633127136	36.737.785.633.127.100	0.02162776027565055	2.162.776.027.565.050	0.02736133856603578	2.736.133.856.603.570	0.0011235955056179776	11.235.955.056.179.700	0.08455599325386409	0.025139881068103335	0.0199171308853929	0.645704850556418	0.20774760901064449	12.622.240.227.652.800	0.6101935340296957
AA12_1_XP	208	460.0	0.0005807347557126627	5.807.347.557.126.620	0.027192176374381594	27.192.176.374.381.500	0.04586141939765967	4.586.141.939.765.960	0.0015890040026663992	15.890.040.026.663.900	0.19026752260294866	0.05108633958380377	0.025516008499958494	0.20158506616071528	0.5005316742629179	20.021.289.608.790.800	0.8663321485350731
AA12_1_XP	209	827.0	0.0010440600934225478	10.440.600.934.225.400	0.03646009596840738	3.646.009.596.840.730	0.048327670039565326	4.832.767.003.956.530	0.0011235955056179776	11.235.955.056.179.700	0.13814979641098207	0.04822166843415833	0.02893730990417876	0.6874400997524996	0.39991064507256424	16.664.184.954.937.600	0.799932976006599
AA12_1_XP	210	1421.0	0.0017939654084080296	17.939.654.084.080.200	0.04779275781823089	4.779.275.781.823.080	0.08203016740873699	8.203.016.740.873.690	0.0011235955056179776	11.235.955.056.179.700	0.21882281874044648	0.08048305964780883	0.030693670137298863	0.4708024482350653	0.6186319174294151	2.622.138.678.359.150	0.9244232718816828
AA12_1_XP	211	209.0	0.000263855573791188	263.855.573.791.188	0.01832897571196294	1.832.897.571.196.290	0.02071807743211885	2.071.807.743.211.880	0.0015890040026663992	15.890.040.026.663.900	0.06203730723100723	0.01954683969537974	0.017703694198691198	0.8615297112682706	0.09429378484769602	1.104.110.784.788.900	0.42390594692040895
AA12_1_XP	212	401.0	0.0005062492109582124	5.062.492.109.582.120	0.025388511474345433	25.388.511.474.345.400	0.03861312421896535	3.861.312.421.896.530	0.0011235955056179776	11.235.955.056.179.700	0.12834314240945638	0.03718279017089768	0.021790786967587752	0.38621477693549555	0.413955034911742	17.063.537.093.086.300	0.8102785316758074
AA12_1_XP	213	174.0	0.00021966923368261587	21.966.923.368.261.500	0.016723981436439585	16.723.981.436.439.500	0.024642373257821697	24.642.373.257.821.600	0.0015890040026663992	15.890.040.026.663.900	0.07699653026357436	0.028192816470030507	0.01306296964732928	0.46562553541844987	0.5366560960230611	21.582.241.428.383.400	0.8861785523512794
AA12_1_XP	214	504.0	0.000636283297563439	6.362.832.975.634.390	0.028462976936930916	28.462.976.936.930.900	0.035281614535073225	35.281.614.535.073.200	0.0011235955056179776	11.235.955.056.179.700	0.10730053335175094	0.031642889678645154	0.027132460867372515	0.6944750149597524	0.14254162173806129	11.662.373.653.949.100	0.5145533301305182
AA12_1_XP	215	134.0	0.00016917055927281912	1.691.705.592.728.190	0.014676329441352734	14.676.329.441.352.700	0.018428336479614303	18.428.336.479.614.300	0.0011235955056179776	11.235.955.056.179.700	0.05080135217482745	0.01963043801453834	0.011324192403410191	0.8237285242176765	0.4231309359972777	1.733.495.627.346.170	0.8168366317671013
AA12_1_XP	216	276.0	0.00034844085342759757	3.484.408.534.275.970	0.02106296924902294	21.062.969.249.022.900	0.02623060119085113	2.623.060.119.085.110	0.0015890040026663992	15.890.040.026.663.900	0.09373753581032905	0.027782350129601386	0.021245622574032872	0.498324073246535	0.2352834632446662	13.076.740.882.876.200	0.6443668352832322
AA12_1_XP	217	120.0	0.00015149602322939024	15.149.602.322.939.000	0.01388851063454165	1.388.851.063.454.160	0.017150941036487358	17.150.941.036.487.300	0.0011235955056179776	11.235.955.056.179.700	0.047237787146452374	0.01868824022146727	0.010512938328246136	0.8531629887909236	0.43745702090398675	1.777.641.952.988.130	0.8267680428450186
AA12_1_XP	218	179.0	0.00022598156798384045	22.598.156.798.384.000	0.01696256669075418	1.696.256.669.075.410	0.02034918008570206	20.349.180.085.702.000	0.0011235955056179776	11.235.955.056.179.700	0.05828096369111103	0.019240346974836252	0.016180490969869864	0.8360445748392545	0.15903330688205686	11.891.077.353.996.300	0.5410868886475361
AA12_1_XP	219	187.0	0.00023608130286579981	2.360.813.028.657.990	0.017337475323164413	17.337.475.323.164.400	0.02524966860027442	2.524.966.860.027.440	0.0011235955056179776	11.235.955.056.179.700	0.08905037527633601	0.023939021010521574	0.01939523948768082	0.37411054455710113	0.18980648878012563	1.234.273.030.025.060	0.5861624982692181
AA12_1_XP	220	364.0	0.0004595379371291504	4.595.379.371.291.500	0.02418887913605869	24.188.879.136.058.600	0.028712207503776718	28.712.207.503.776.700	0.0015890040026663992	15.890.040.026.663.900	0.08214909929461583	0.027758530549337686	0.021491868526002638	0.8557080591411718	0.22575625940273591	12.915.829.312.725.000	0.6328875335681342
AA12_1_XP	221	414.0	0.0005226612801413964	5.226.612.801.413.960	0.025796763564019595	25.796.763.564.019.500	0.04122232882661605	4.122.232.882.661.600	0.0015890040026663992	15.890.040.026.663.900	0.10555182640107222	0.045491863342530865	0.015679595033974484	0.5895201946744024	0.6553318795514043	2.901.341.727.510.130	0.9387246064455924
AA12_1_XP	222	230.0	0.00029036737785633133	2.903.673.778.563.310	0.01922777230954585	19.227.772.309.545.800	0.027059763098409656	27.059.763.098.409.600	0.0015890040026663992	15.890.040.026.663.900	0.06812069325614553	0.026571447120901565	0.014320158092696047	0.7863204463742394	0.4610696953184925	18.555.274.982.930.700	0.8423503586370088
AA12_1_XP	223	135.0	0.00017043302613306403	17.043.302.613.306.400	0.01473099007539882	1.473.099.007.539.880	0.01811743314224393	18.117.433.142.243.900	0.0022471910112359553	2.247.191.011.235.950	0.04995038665473675	0.018363114039075385	0.012397902881347208	0.8583924922818124	0.3248474711334166	14.811.467.886.801.100	0.7376781566273041
AA12_1_XP	224	128.0	0.0001615957581113496	1.615.957.581.113.490	0.014343992104321177	14.343.992.104.321.100	0.016703448030694953	16.703.448.030.694.900	0.0015890040026663992	15.890.040.026.663.900	0.053321173171590686	0.016795800063549863	0.013828638444439347	0.7142338482754529	0.17666092760593355	12.145.664.326.268.900	0.5675497968189911
AA12_1_XP	225	236.0	0.00029794217901780084	29.794.217.901.780.000	0.019476954699593752	1.947.695.469.959.370	0.028358268458705538	2.835.826.845.870.550	0.0015890040026663992	15.890.040.026.663.900	0.07184396123253291	0.029052412135033102	0.01325381252748907	0.7253728795349688	0.5437964852664731	2.192.004.155.391.280	0.8898754705826971
AA12_1_XP	226	1002.0	0.0012649917939654086	12.649.917.939.654.000	0.040132749417928416	40.132.749.417.928.400	0.07316323863415598	7.316.323.863.415.590	0.0011235955056179776	11.235.955.056.179.700	0.21522617814856262	0.07600472576643795	0.024685928719878375	0.34316847488046015	0.6752053445237329	3.078.868.396.198.310	0.9457845588579108
AA12_1_XP	227	751.0	0.000948112612043934	948.112.612.043.934	0.034744416393378726	3.474.441.639.337.870	0.04612219270061527	46.122.192.700.615.200	0.0011235955056179776	11.235.955.056.179.700	0.13946617042812118	0.03987033732248587	0.03224082441865271	0.6125365893239729	0.19135812275985697	12.366.413.713.484.000	0.588301210583097
AA12_1_XP	228	272.0	0.00034339098598661793	3.433.909.859.866.170	0.0209097819850844	20.909.781.985.084.300	0.023887968118504833	23.887.968.118.504.800	0.0011235955056179776	11.235.955.056.179.700	0.06905151025024238	0.02372924769675448	0.018718041656525776	0.9050079442661729	0.21118267651250067	1.267.720.637.243.130	0.6146277167245371
AA12_1_XP	229	419.0	0.000528973614442621	5.289.736.144.426.200	0.02595207359788108	25.952.073.597.881.000	0.05932754508963634	59.327.545.089.636.300	0.0011235955056179776	11.235.955.056.179.700	0.13574290245173382	0.06471518230873324	0.011153957194999398	0.3607527178168143	0.8276454334658625	5.801.993.066.438.040	0.985034975721588
AA12_1_XP	230	135.0	0.00017043302613306403	17.043.302.613.306.400	0.01473099007539882	1.473.099.007.539.880	0.017765604832406627	17.765.604.832.406.600	0.0011235955056179776	11.235.955.056.179.700	0.05332117317159069	0.017610693211657088	0.013736975341660167	0.7532935118530165	0.2199639629990704	1.281.992.052.373.350	0.6257345930823102
AA12_1_XP	231	135.0	0.00017043302613306403	17.043.302.613.306.400	0.01473099007539882	1.473.099.007.539.880	0.01620472483354602	1.620.472.483.354.600	0.0015890040026663992	15.890.040.026.663.900	0.046692527175397805	0.016103670524331287	0.013724297040181556	0.9823559021171407	0.14775348766324414	11.733.694.248.370.900	0.5231404039164207
AA12_1_XP	232	1692.0	0.0021360939275344025	21.360.939.275.344.000	0.05215131119929247	5.215.131.119.929.240	0.06849326136686819	6.849.326.136.686.810	0.0015890040026663992	15.890.040.026.663.900	0.20692867667569717	0.06252220716292951	0.04639995459223082	0.62688640068682	0.2578644181368225	13.474.626.799.181.800	0.6702497878646461
AA12_1_XP	233	681.0	0.0008597399318267897	8.597.399.318.267.890	0.03308556905041504	33.085.569.050.415.000	0.051071092931970846	51.071.092.931.970.800	0.0015890040026663992	15.890.040.026.663.900	0.12675413840679	0.05254272805890854	0.021183846100699635	0.6724386499213975	0.5968262995985046	24.803.205.144.684.800	0.9151234710707431
AA12_1_XP	234	1091.0	0.0013773513445272064	13.773.513.445.272.000	0.0418771799294817	418.771.799.294.817	0.05205049358157515	52.050.493.581.575.100	0.0015890040026663992	15.890.040.026.663.900	0.14670622752238632	0.05073338393861117	0.03517513341355972	0.8041878404860698	0.30666691864822926	1.442.308.216.492.900	0.7206172620075506
AA12_1_XP	235	426.0	0.0005378108824643354	5.378.108.824.643.350	0.02616795909394744	2.616.795.909.394.740	0.027909533367133085	27.909.533.367.133.000	0.0015890040026663992	15.890.040.026.663.900	0.08784692829671188	0.028267938710864422	0.02483495423098427	0.8757623877901378	0.12144445744679389	1.138.231.963.222.100	0.47764019789904794
AA12_1_XP	236	414.0	0.0005226612801413964	5.226.612.801.413.960	0.025796763564019595	25.796.763.564.019.500	0.033406896061389905	3.340.689.606.138.990	0.0011235955056179776	11.235.955.056.179.700	0.10055896031804308	0.030463729391887292	0.024872473293347963	0.6495141888488756	0.18353813568303035	12.247.969.485.219.900	0.5773993627603499
AA12_1_XP	237	146.0	0.00018432016159575815	18.432.016.159.575.800	0.015319390282765653	15.319.390.282.765.600	0.01718770622559366	17.187.706.225.593.600	0.0022471910112359553	2.247.191.011.235.950	0.048939718186633764	0.018415766361611442	0.012792268332524134	0.9670741576357327	0.3053632370580983	14.396.013.187.739.000	0.7193606658482213
AA12_1_XP	238	614.0	0.0007751546521903802	7.751.546.521.903.800	0.031415880641074236	31.415.880.641.074.200	0.04975638163030232	4.975.638.163.030.230	0.0015890040026663992	15.890.040.026.663.900	0.16182515350296578	0.05593165949315979	0.02548356040400008	0.3719685027272872	0.5443803985984608	2.194.813.385.824.230	0.890174577719844
AA12_1_XP	239	178.0	0.00022471910112359554	22.471.910.112.359.500	0.01691511885881686	1.691.511.885.881.680	0.022751074979007403	22.751.074.979.007.400	0.0011235955056179776	11.235.955.056.179.700	0.05901900217368673	0.024417509707861315	0.011866751023099231	0.8107111157271593	0.5140064992263038	2.057.640.685.334.290	0.8739624232229481
AA12_1_XP	240	745.0	0.0009405378108824644	9.405.378.108.824.640	0.034605345456073626	3.460.534.545.607.360	0.048782681676612163	48.782.681.676.612.100	0.0011235955056179776	11.235.955.056.179.700	0.13628816242278838	0.04527196369424678	0.028138489883016007	0.6363116161449468	0.37845660786762203	160.889.812.788.327	0.7833797365879316
AA12_1_XP	241	143.0	0.0001805327610150234	1.805.327.610.150.230	0.015161182356417665	15.161.182.356.417.600	0.023808561910581002	23.808.561.910.581.000	0.0015890040026663992	15.890.040.026.663.900	0.05758285094553839	0.02271851798893719	0.01099093840244566	0.6841944735437239	0.5162123511842757	20.670.225.923.458.800	0.8751854151283335
AA12_1_XP	242	1358.0	0.0017144299962125998	17.144.299.962.125.900	0.046721302077939106	4.672.130.207.793.910	0.0590502622178468	590.502.622.178.468	0.0015890040026663992	15.890.040.026.663.900	0.16790853952810406	0.05861742246440763	0.03817388288109426	0.7641595629618599	0.348762172129398	15.355.373.370.582.100	0.7588736993402658
AA12_1_XP	243	297.0	0.00037495265749274087	37.495.265.749.274.000	0.02184958926211879	2.184.958.926.211.870	0.034849578470271515	3.484.957.847.027.150	0.0011235955056179776	11.235.955.056.179.700	0.09683569234165569	0.03659914866307246	0.015044664468451367	0.5024760612768199	0.588934032128703	24.326.995.620.155.400	0.9116056000585088
AA12_1_XP	244	151.0	0.00019063249589698273	19.063.249.589.698.200	0.015579500386328249	15.579.500.386.328.200	0.018152240922925295	18.152.240.922.925.200	0.0011235955056179776	11.235.955.056.179.700	0.05266298616302114	0.01975870082990523	0.012652815576378817	0.8637654632705464	0.35963322258371855	1.561.605.060.204.320	0.768069261448137
AA12_1_XP	245	229.0	0.0002891049109960864	2.891.049.109.960.860	0.019185927271241198	19.185.927.271.241.100	0.027013068045328784	27.013.068.045.328.700	0.0022471910112359553	2.247.191.011.235.950	0.07529459922339297	0.026265604084233826	0.015222002657217739	0.6408223955298776	0.4204586877803854	17.255.025.291.813.000	0.8149428614515052
AA12_1_XP	246	123.0	0.000155283423810125	155.283.423.810.125	0.014061045332297342	14.061.045.332.297.300	0.021466261993868314	21.466.261.993.868.300	0.0011235955056179776	11.235.955.056.179.700	0.06417157120472819	0.022615206219728224	0.011765325722915557	0.4738595268136255	0.4797604050741685	19.221.912.552.476.200	0.8540203533121484
AA12_1_XP	247	432.0	0.000545385683625805	545.385.683.625.805	0.026351596147573212	2.635.159.614.757.320	0.0344671048318606	344.671.048.318.606	0.0011235955056179776	11.235.955.056.179.700	0.09299949732775332	0.03234946656829536	0.022789744967776245	0.7924144659975282	0.29551404133162074	14.194.747.073.315.700	0.709717925685335
AA12_1_XP	248	209.0	0.000263855573791188	263.855.573.791.188	0.01832897571196294	1.832.897.571.196.290	0.022160767329568565	22.160.767.329.568.500	0.0011235955056179776	11.235.955.056.179.700	0.06044830322834081	0.021653963450326916	0.01596807654043484	0.9074190809032046	0.2625795006505488	135.607.838.523.908	0.6754339398780653
AA12_1_XP	249	231.0	0.0002916298447165762	2.916.298.447.165.760	0.01926952647882453	1.926.952.647.882.450	0.033406896061389905	3.340.689.606.138.990	0.0022471910112359553	2.247.191.011.235.950	0.07924372127481033	0.035313881001810286	0.010586084323499998	0.5835957319920988	0.7002288045610924	3.335.877.546.659.730	0.954011126971341
AA12_1_XP	250	2912.0	0.0036763034970332033	36.763.034.970.332.000	0.06841648186563558	6.841.648.186.563.550	0.11472784964825901	11.472.784.964.825.900	0.0011235955056179776	11.235.955.056.179.700	0.46326248003507653	0.12096738680283818	0.050049670361998984	0.21526179914906182	0.5862548436830025	2.416.946.723.682.810	0.9103927425151319
AA12_1_XP	251	552.0	0.0006968817068551951	6.968.817.068.551.950	0.029787536775815682	2.978.753.677.581.560	0.04676101583524678	4.676.101.583.524.670	0.0011235955056179776	11.235.955.056.179.700	0.12779788243840184	0.04334179456517066	0.023135035929137047	0.5361935838720845	0.46621878117321214	18.734.267.237.763.100	0.8456226170271162
AA12_1_XP	252	198.0	0.00024996843832849393	24.996.843.832.849.300	0.01784011492719515	17.840.114.927.195.100	0.021816278470727642	21.816.278.470.727.600	0.0015890040026663992	15.890.040.026.663.900	0.06614613223043687	0.02397734224260923	0.014273280528661227	0.7179366621072196	0.4047179881639793	16.798.760.589.383.700	0.803516848849145
AA12_1_XP	253	703.0	0.000887514202752178	887.514.202.752.178	0.03361574302998781	33.615.743.029.987.800	0.04163372430033462	4.163.372.430.033.460	0.0011235955056179776	11.235.955.056.179.700	0.1312485204292619	0.03848216832156908	0.031183139235321324	0.6474352530585283	0.18967302011816956	12.340.697.333.634.700	0.5859779737119746
AA12_1_XP	254	412.0	0.0005201363464209065	5.201.363.464.209.060	0.025734377103733556	25.734.377.103.733.500	0.03618256671484184	3.618.256.671.484.180	0.0015890040026663992	15.890.040.026.663.900	0.10020647885850963	0.03373728304540894	0.020924825965342047	0.6509317618182601	0.37977145530130196	1.612.308.895.724.540	0.7844211575046501
AA12_1_XP	255	337.0	0.0004254513319025376	4.254.513.319.025.370	0.023274480877960642	2.327.448.087.796.060	0.036025212453666064	36.025.212.453.666.000	0.0015890040026663992	15.890.040.026.663.900	0.08761422404818765	0.03248994119538707	0.017623927096746324	0.696482988972044	0.4575574332141735	18.435.131.408.019.300	0.84009288875624
AA12_1_XP	256	139.0	0.00017548289357404372	17.548.289.357.404.300	0.014947633910523245	14.947.633.910.523.200	0.01920000841644389	1.920.000.841.644.380	0.0015890040026663992	15.890.040.026.663.900	0.051732169168924286	0.019401859980440087	0.011636297879651154	0.8239925266710925	0.40024833230513757	16.673.567.642.479.200	0.8001861890193003
AA12_1_XP	257	253.0	0.00031940411564196445	31.940.411.564.196.400	0.02016625772885272	2.016.625.772.885.270	0.02670756027866228	26.707.560.278.662.200	0.0011235955056179776	11.235.955.056.179.700	0.06839332324167281	0.026765430783514385	0.015264990303715828	0.8580704745753509	0.42967514974136023	17.533.866.875.106.400	0.8214192383779797
AA12_1_XP	258	229.0	0.0002891049109960864	2.891.049.109.960.860	0.019185927271241198	19.185.927.271.241.100	0.027430462057828547	27.430.462.057.828.500	0.0022471910112359553	2.247.191.011.235.950	0.06921121319825467	0.02949019374015484	0.012835663409869105	0.7584245962280233	0.5647480812446602	2.297.520.026.700.010	0.9003087066222314
AA12_1_XP	259	1164.0	0.0014695114253250854	14.695.114.253.250.800	0.0432555205513011	432.555.205.513.011	0.05394428711981036	53.944.287.119.810.300	0.0015890040026663992	15.890.040.026.663.900	0.15848744254962066	0.05120525392645806	0.03757714199615312	0.7351790390030334	0.2661467502900755	13.626.702.619.294.400	0.6793080360853854
AA12_1_XP	260	150.0	0.00018937002903673782	1.893.700.290.367.370	0.015527826942531932	15.527.826.942.531.900	0.017765604832406627	17.765.604.832.406.600	0.0015890040026663992	15.890.040.026.663.900	0.05126676067187587	0.01760394500566848	0.014016533943444697	0.905418482527066	0.20378449609270166	1.255.941.381.563.980	0.6050131166657851
AA12_1_XP	261	275.0	0.0003471783865673527	3.471.783.865.673.520	0.021024777070278403	21.024.777.070.278.400	0.022160767329568565	22.160.767.329.568.500	0.0015890040026663992	15.890.040.026.663.900	0.06866595322720011	0.022082740096688334	0.020249424571233396	0.9252937695413832	0.083020291749477	10.905.366.727.338.600	0.39893384746945965
AA12_1_XP	262	793.0	0.0010011362201742206	10.011.362.201.742.200	0.03570274814622127	3.570.274.814.622.120	0.04324018293234575	4.324.018.293.234.570	0.0011235955056179776	11.235.955.056.179.700	0.13481208545763698	0.04310524552864058	0.0325290433062264	0.6922219780571349	0.24535766106208579	13.251.310.566.637.400	0.6561363732352552
AA12_1_XP	263	504.0	0.000636283297563439	6.362.832.975.634.390	0.028462976936930916	28.462.976.936.930.900	0.057347416427752124	5.734.741.642.775.210	0.0011235955056179776	11.235.955.056.179.700	0.15492387752124556	0.061427562338697735	0.017291739587833577	0.33313761387674046	0.718501940668086	35.524.223.590.504.400	0.9595617971722125
AA12_1_XP	264	155.0	0.00019568236333796242	1.956.823.633.379.620	0.015784502627866612	15.784.502.627.866.600	0.025646544293288377	25.646.544.293.288.300	0.0011235955056179776	11.235.955.056.179.700	0.0849016245399033	0.030094813446126936	0.01416164270131406	0.34113756747924695	0.5294324476652771	21.250.934.005.935.900	0.8823639717767877
AA12_1_XP	265	159.0	0.0002007322307789421	2.007.322.307.789.420	0.01598687630935618	1.598.687.630.935.610	0.02062647162998407	20.626.471.629.984.000	0.0022471910112359553	2.247.191.011.235.950	0.056884738199965756	0.019649123310639626	0.01395047481849305	0.7795346922325728	0.29002049618472625	14.084.913.643.650.500	0.7042223400050709
AA12_1_XP	266	160.0	0.000201994697639187	201.994.697.639.187	0.016037070706991202	160.370.707.069.912	0.0260616033814454	26.061.603.381.445.300	0.0011235955056179776	11.235.955.056.179.700	0.06362631123367363	0.027179803820419342	0.009722927163976856	0.6270127070274645	0.6422738284566896	27.954.342.722.137.900	0.9338265289618656
AA12_1_XP	267	1476.0	0.0018634010857215002	18.634.010.857.215.000	0.04870888984613641	4.870.888.984.613.640	0.06277068639758841	6.277.068.639.758.840	0.0015890040026663992	15.890.040.026.663.900	0.20142362618512227	0.05870418649151941	0.0444029946037799	0.5771588877396747	0.24361451444021798	13.220.771.935.621.200	0.6541261325115308
AA12_1_XP	268	122.0	0.0001540209569498801	1.540.209.569.498.800	0.01400376996049776	1.400.376.996.049.770	0.01920000841644389	1.920.000.841.644.380	0.0011235955056179776	11.235.955.056.179.700	0.053593803157117974	0.02010977401164681	0.010280791381441941	0.6738458030568855	0.488766438872575	1.956.053.115.516.700	0.8594418223341074
AA12_1_XP	269	152.0	0.00019189496275722766	19.189.496.275.722.700	0.015631003007420336	15.631.003.007.420.300	0.02562191966514917	25.621.919.665.149.100	0.0011235955056179776	11.235.955.056.179.700	0.06978954873281808	0.025819216262494164	0.0113475837225542	0.4950996945582532	0.5604985214428034	22.753.052.009.809.300	0.8982418662843756
AA12_1_XP	270	608.0	0.0007675798510289106	7.675.798.510.289.100	0.03126200601484067	31.262.006.014.840.600	0.06229625292417579	6.229.625.292.417.570	0.0011235955056179776	11.235.955.056.179.700	0.15124738545535557	0.07180882861940145	0.0165291801886709	0.4216554112281044	0.7698168803688714	4.344.367.222.073.070	0.9731473328519591
AA12_1_XP	271	1763.0	0.0022257290746117916	22.257.290.746.117.900	0.05323425845883957	5.323.425.845.883.950	0.07039305666371724	7.039.305.666.371.720	0.0011235955056179776	11.235.955.056.179.700	0.19015459556543363	0.06976949318579577	0.04111150196851986	0.7735145933528363	0.4107524637015757	1.697.079.645.477.800	0.8079525610865016
AA12_1_XP	272	159.0	0.0002007322307789421	2.007.322.307.789.420	0.01598687630935618	1.598.687.630.935.610	0.01870035615403735	1.870.035.615.403.730	0.0015890040026663992	15.890.040.026.663.900	0.056226551191396204	0.018784784741487676	0.014639992953397688	0.7978919503820027	0.22064622220215746	12.831.143.294.456.300	0.6265841436169853
AA12_1_XP	273	277.0	0.0003497033202878425	34.970.332.028.784.200	0.021101092301482105	21.101.092.301.482.100	0.029148588249601905	29.148.588.249.601.900	0.0011235955056179776	11.235.955.056.179.700	0.08176354227157356	0.027465090912541568	0.01791122948758078	0.6573402463100945	0.34785471693443937	1.533.400.648.547.610	0.7580940111723214
AA12_1_XP	274	122.0	0.0001540209569498801	1.540.209.569.498.800	0.01400376996049776	1.400.376.996.049.770	0.018530811800528815	18.530.811.800.528.800	0.0011235955056179776	11.235.955.056.179.700	0.05080135217482745	0.018741817114804892	0.011370241981645542	0.7499617907056457	0.39332232771262376	16.483.217.459.275.600	0.7949479240478404
AA12_1_XP	275	138.0	0.00017422042671379879	1.742.204.267.137.980	0.014893768387907841	1.489.376.838.790.780	0.015609487628595287	15.609.487.628.595.200	0.0015890040026663992	15.890.040.026.663.900	0.048281531178064205	0.015097395603395168	0.014925094411650857	0.9391757445441637	0.011412643363837072	10.115.443.954.317.500	0.1506487248506413
AA12_1_XP	276	143.0	0.0001805327610150234	1.805.327.610.150.230	0.015161182356417665	15.161.182.356.417.600	0.022302733978965403	22.302.733.978.965.400	0.0015890040026663992	15.890.040.026.663.900	0.05580106843135085	0.022994266430734028	0.010522371792435677	0.7285860625328833	0.5423914990229249	21.852.740.888.004.100	0.889153788629118
AA12_1_XP	277	559.0	0.0007057189748769096	7.057.189.748.769.090	0.02997581202041476	2.997.581.202.041.470	0.061593123926587626	6.159.312.392.658.760	0.0022471910112359553	2.247.191.011.235.950	0.14795645041250777	0.06639905683266002	0.01431578519373831	0.4051108278288731	0.7843977629107416	4.638.170.797.764.050	0.9764812724072629
AA12_1_XP	278	1804.0	0.0022774902158818333	2.277.490.215.881.830	0.05384970385812881	5.384.970.385.812.880	0.07115119190556209	7.115.119.190.556.200	0.002512435929775045	2.512.435.929.775.040	0.22444079626853639	0.06954458796971073	0.04667913471636616	0.5681497007930932	0.32878839203567267	14.898.431.256.766.100	0.7412657939861667
AA12_1_XP	279	376.0	0.00047468753945208945	4.746.875.394.520.890	0.02458436386452643	2.458.436.386.452.640	0.045502149958014805	45.502.149.958.014.800	0.0015890040026663992	15.890.040.026.663.900	0.11090402411712907	0.04374422508242142	0.014829200215457413	0.48497917043674654	0.6610021051346384	29.498.708.255.907.100	0.94078713175556
AA12_1_XP	280	555.0	0.00070066910743593	70.066.910.743.593	0.029868371488276965	29.868.371.488.276.900	0.03975686744484075	3.975.686.744.484.070	0.0015890040026663992	15.890.040.026.663.900	0.10888953735441734	0.04010129312622304	0.022957251463736453	0.7425924487277001	0.4275184246184758	17.467.811.070.313.600	0.819917584790501
AA12_1_XP	281	149.0	0.0001881075621764929	1.881.075.621.764.920	0.01547598096492882	1.547.598.096.492.880	0.02425509342126169	2.425.509.342.126.160	0.0015890040026663992	15.890.040.026.663.900	0.05979011621977127	0.0250848061758166	0.009737084904669015	0.6612372696419675	0.6118333609427604	25.762.131.501.788.800	0.9215892036710319
AA12_1_XP	282	422.0	0.0005327610150233557	5.327.610.150.233.550	0.026044815073656802	26.044.815.073.656.800	0.032174878793879445	32.174.878.793.879.400	0.0011235955056179776	11.235.955.056.179.700	0.09017397078195398	0.030778664427825397	0.022494328978489315	0.8233413240053418	0.26915837978488255	13.682.855.113.063.400	0.6825470871385666
AA12_1_XP	283	139.0	0.00017548289357404372	17.548.289.357.404.300	0.014947633910523245	14.947.633.910.523.200	0.0211999576001272	211.999.576.001.272	0.0015890040026663992	15.890.040.026.663.900	0.05986996769377742	0.0225452176496765	0.011196815491294148	0.6152145574903363	0.5033618364090262	20.135.383.732.281.700	0.8679576801117582
AA12_1_XP	284	308.0	0.00038883979295543497	388.839.792.955.435	0.02225053259941193	2.225.053.259.941.190	0.0395179896518404	39.517.989.651.840.300	0.0022471910112359553	2.247.191.011.235.950	0.11206754535975012	0.04275592049009245	0.015425285587557434	0.38906382132806594	0.6392245702877141	2.771.807.383.882.780	0.9326527163504728
AA12_1_XP	285	140.0	0.00017674536043428863	17.674.536.043.428.800	0.015001306018257407	15.001.306.018.257.400	0.019396265732170865	19.396.265.732.170.800	0.0011235955056179776	11.235.955.056.179.700	0.054637547188729804	0.019739864250274717	0.011894351715273267	0.7440043885139664	0.3974451108442787	16.595.998.439.265.200	0.7980774433314956
AA12_1_XP	286	707.0	0.0008925640701931576	8.925.640.701.931.570	0.03371124249237485	3.371.124.249.237.480	0.04477496369701411	4.477.496.369.701.410	0.0015890040026663992	15.890.040.026.663.900	0.1315211504147892	0.043496895106909496	0.02821695502390216	0.648422485486403	0.3512880642503633	15.415.162.646.027.500	0.7610340494458571
AA12_1_XP	287	1530.0	0.0019315742961747257	19.315.742.961.747.200	0.04959190233781772	4.959.190.233.781.770	0.06491621045237883	6.491.621.045.237.880	0.0022471910112359553	2.247.191.011.235.950	0.2097211276579877	0.06273399317418286	0.04174592284897203	0.55187016127689	0.3345565818986974	1.502.757.368.693.010	0.7464482951321243
AA12_1_XP	288	138.0	0.00017422042671379879	1.742.204.267.137.980	0.014893768387907841	1.489.376.838.790.780	0.01859881500814253	1.859.881.500.814.250	0.0015890040026663992	15.890.040.026.663.900	0.058746372188159444	0.019632689112313965	0.013058908427561418	0.6343761286382572	0.33483852604936104	15.033.943.473.313.800	0.7466995470547798
AA12_1_XP	289	181.0	0.0002285065017043303	2.285.065.017.043.300	0.017057066400733924	17.057.066.400.733.900	0.027338258563138068	2.733.825.856.313.800	0.0015890040026663992	15.890.040.026.663.900	0.06839332324167283	0.0258531233871826	0.012129940653102321	0.613876505526239	0.530813338433372	21.313.478.875.570.900	0.8830990185749061
AA12_1_XP	290	161.0	0.00020325716449943193	20.325.716.449.943.100	0.016087108490695796	16.087.108.490.695.700	0.028887550858836947	2.888.755.085.883.690	0.0011235955056179776	11.235.955.056.179.700	0.06905151025024238	0.03195637071516925	0.008600268373858702	0.5356848493634333	0.7308746837832785	3.715.741.105.510.560	0.9631051677627162
AA12_1_XP	291	253.0	0.00031940411564196445	31.940.411.564.196.400	0.02016625772885272	2.016.625.772.885.270	0.027059763098409656	27.059.763.098.409.600	0.002512435929775045	2.512.435.929.775.040	0.07250214824110246	0.028135454710797137	0.014915668471782866	0.7635695869311592	0.46986218544892056	18.863.019.625.317.600	0.8479114915974458
AA12_1_XP	292	219.0	0.00027648024239363723	27.648.024.239.363.700	0.01876234468166338	1.876.234.468.166.330	0.024871846765369278	24.871.846.765.369.200	0.0015890040026663992	15.890.040.026.663.900	0.07184396123253291	0.02419778287249986	0.016097709765789746	0.6731214432972804	0.3347444329668581	15.031.817.087.374.800	0.7466157181116755
AA12_1_XP	293	162.0	0.00020451963135967684	20.451.963.135.967.600	0.016136991117361322	16.136.991.117.361.300	0.018428336479614303	18.428.336.479.614.300	0.0011235955056179776	11.235.955.056.179.700	0.053048543186063404	0.01848369462242593	0.014301638871485146	0.9132673710494325	0.22625648369383744	1.292.417.938.148.260	0.6334989905076213
AA12_1_XP	294	1809.0	0.002283802550183058	2.283.802.550.183.050	0.05392427764245045	5.392.427.764.245.040	0.06988908557341118	6.988.908.557.341.110	0.0015890040026663992	15.890.040.026.663.900	0.2511013828543317	0.068052209618126	0.04968975891601114	0.45516641402411473	0.2698288682344847	13.695.419.559.823.600	0.6832643107438486
AA12_1_XP	295	4634.0	0.005850271430374953	58.502.714.303.749.500	0.08630641304438352	8.630.641.304.438.350	0.11331058189194346	11.331.058.189.194.300	0.0011235955056179776	11.235.955.056.179.700	0.3223533082053127	0.10469576148720551	0.07381195829057602	0.707492136168199	0.29498618432995194	14.184.119.201.261.200	0.709193569989435
AA12_1_XP	296	440.0	0.0005554854185077642	5.554.854.185.077.640	0.02659447313574471	2.659.447.313.574.470	0.05791696165779719	5.791.696.165.779.710	0.0015890040026663992	15.890.040.026.663.900	0.17034850905086116	0.06683981628915356	0.01699580390517905	0.24055027269537388	0.7457233599856999	3.932.724.610.266.050	0.9671315269098811
AA12_1_XP	297	446.0	0.0005630602196692338	5.630.602.196.692.330	0.026775185111407463	26.775.185.111.407.400	0.033406896061389905	3.340.689.606.138.990	0.0015890040026663992	15.890.040.026.663.900	0.09858439929233441	0.0340036403633384	0.022121290719665534	0.7280283987280504	0.34944345713301994	1.537.145.404.138.170	0.7594578227478884
AA12_1_XP	298	692.0	0.0008736270672894837	8.736.270.672.894.830	0.03335170954275025	3.335.170.954.275.020	0.041344650546009214	4.134.465.054.600.920	0.0015890040026663992	15.890.040.026.663.900	0.11741289290231274	0.039645239565700735	0.028754803257537813	0.7963507032333341	0.2746972001547655	13.787.345.095.226.100	0.6884299881154682
AA12_1_XP	299	142.0	0.00017927029415477845	17.927.029.415.477.800	0.01510807822703367	1.510.807.822.703.360	0.019232857043397406	19.232.857.043.397.400	0.0015890040026663992	15.890.040.026.663.900	0.0533211731715907	0.018154471688523285	0.013107730508471705	0.7923531754305803	0.2779888760542659	13.850.202.120.641.500	0.6918814471415012
AA12_1_XP	300	7299.0	0.009214745612927662	9.214.745.612.927.660	0.10831702778905242	10.831.702.778.905.200	0.19867316473433796	19.867.316.473.433.700	0.0015890040026663992	15.890.040.026.663.900	0.5079473706212568	0.17504076227413354	0.07570724477049752	0.4488030310088458	0.567487916603497	23.120.741.324.659.200	0.9016281371585607
AA12_1_XP	301	249.0	0.00031435424820098475	3.143.542.482.009.840	0.02000620553390838	2.000.620.553.390.830	0.02586711108589065	2.586.711.108.589.060	0.0022471910112359553	2.247.191.011.235.950	0.0781999772431985	0.025650759078725723	0.017080505423974667	0.6459753478560994	0.3341130618570688	1.501.756.443.502.050	0.7460526694615013
AA12_1_XP	302	188.0	0.00023734376972604472	2.373.437.697.260.440	0.017383770399764156	17.383.770.399.764.100	0.024947868888960136	24.947.868.888.960.100	0.0011235955056179776	11.235.955.056.179.700	0.06444420119025548	0.026820096030874176	0.011780680430834042	0.7181580126518944	0.5607517431230442	2.276.616.888.840.890	0.8983657210905567
AA12_1_XP	303	131.0	0.00016538315869208436	16.538.315.869.208.400	0.014511112213747526	14.511.112.213.747.500	0.02071807743211885	2.071.807.743.211.880	0.0015890040026663992	15.890.040.026.663.900	0.05173216916892429	0.021317790843057863	0.010121772010336417	0.7765684963590869	0.525196016564138	21.061.322.880.309.800	0.8800915732544186
AA12_1_XP	304	156.0	0.00019694483019820733	19.694.483.019.820.700	0.015835338516732425	15.835.338.516.732.400	0.018428336479614303	18.428.336.479.614.300	0.0015890040026663992	15.890.040.026.663.900	0.05145953918339701	0.018504429510842454	0.01365443149779929	0.9345933003629702	0.2620992995326533	13.551.958.947.411.900	0.6749092948313863
AA12_1_XP	305	1689.0	0.002132306526953668	2.132.306.526.953.660	0.0521050572556475	521.050.572.556.475	0.056582823874221005	56.582.823.874.221.000	0.0015890040026663992	15.890.040.026.663.900	0.20347803868483705	0.053883307671647104	0.05206540904900701	0.6471789970374604	0.03373769542356175	10.349.156.696.517.800	0.2575600100066593
AA12_1_XP	306	498.0	0.0006287084964019695	6.287.084.964.019.690	0.028293047197676894	28.293.047.197.676.800	0.034172823203922585	3.417.282.320.392.250	0.0015890040026663992	15.890.040.026.663.900	0.10094451734108534	0.035752210227071916	0.022818589401518343	0.7753427349161899	0.3617572380395132	15.668.019.437.123.000	0.7698351620996857
AA12_1_XP	307	502.0	0.0006337583638429493	6.337.583.638.429.490	0.02840644663894973	28.406.446.638.949.700	0.04157303370786517	4.157.303.370.786.510	0.0015890040026663992	15.890.040.026.663.900	0.11675470589374318	0.04046684847926721	0.02186320182862998	0.5842312449299103	0.45972561120415945	1.850.911.353.078.920	0.8414889094998703
AA12_1_XP	308	265.0	0.0003345537179649035	33.455.371.796.490.300	0.020638968568004793	20.638.968.568.004.700	0.022916941634124877	2.291.694.163.412.480	0.0011235955056179776	11.235.955.056.179.700	0.07370559522072659	0.022968748550684148	0.020096879101414354	0.7738821136795554	0.12503377983056252	11.429.012.651.555.200	0.4841839666515275
AA12_1_XP	309	699.0	0.0008824643353111982	8.824.643.353.111.980	0.03351997148770637	3.351.997.148.770.630	0.03924550381252355	3.924.550.381.252.350	0.0015890040026663992	15.890.040.026.663.900	0.11815093138488844	0.0363008552759626	0.03149176464821945	0.794388095703041	0.13247871410147172	11.527.094.680.613.600	0.4974000588188184
AA12_1_XP	310	1593.0	0.0020111097083701556	20.111.097.083.701.500	0.05060261267462069	50.602.612.674.620.600	0.07999652814079804	7.999.652.814.079.800	0.0015890040026663992	15.890.040.026.663.900	0.2070085281497033	0.0759148268653605	0.03564301976804263	0.5897516322359222	0.5304867146538098	21.298.651.842.464.000	0.882925407315605
AA12_1_XP	311	600.0	0.0007574801161469513	7.574.801.161.469.510	0.031055653885063865	31.055.653.885.063.800	0.04370483222197017	4.370.483.222.197.010	0.0015890040026663992	15.890.040.026.663.900	0.13415389844906742	0.04630023077827455	0.023764103716442955	0.5289011434631106	0.4867389791155472	19.483.264.056.888.500	0.8582325584832174
AA12_1_XP	312	193.0	0.00024365610402726933	24.365.610.402.726.900	0.017613420649142057	17.613.420.649.142.000	0.02316351475066102	2.316.351.475.066.100	0.0015890040026663992	15.890.040.026.663.900	0.07885816425176806	0.023411058891276173	0.015537316514557743	0.49237255135884217	0.3363257686585239	15.067.633.377.579.100	0.7480217340781623
AA12_1_XP	313	724.0	0.0009140260068173212	9.140.260.068.173.210	0.03411413280146785	34.114.132.801.467.800	0.049743693530738556	49.743.693.530.738.500	0.0015890040026663992	15.890.040.026.663.900	0.17100669605943072	0.04711515291462613	0.029845475775270743	0.39277350512429954	0.3665418887772367	15.786.363.490.866.000	0.7737769842313024
AA12_1_XP	314	604.0	0.0007625299835879309	7.625.299.835.879.300	0.031159000772656497	31.159.000.772.656.400	0.04415029821210899	44.150.298.212.108.900	0.0011235955056179776	11.235.955.056.179.700	0.1248925044185963	0.04444052153380605	0.023275338961607012	0.6143191313749714	0.4762586450768499	19.093.393.916.673.400	0.8518773345636464
AA12_1_XP	315	323.0	0.00040777679585910875	40.777.679.585.910.800	0.022785906651112547	22.785.906.651.112.500	0.02670756027866228	26.707.560.278.662.200	0.0015890040026663992	15.890.040.026.663.900	0.08083272527747672	0.026119460993892844	0.021646116719082932	0.7842561453552526	0.17126480044346448	12.066.580.501.650.100	0.5596409286462073
AA12_1_XP	316	775.0	0.0009784118166898121	9.784.118.166.898.120	0.03529522086693381	3.529.522.086.693.380	0.04898927945301493	4.898.927.945.301.490	0.0015890040026663992	15.890.040.026.663.900	0.18034794156390796	0.0440616396658698	0.03486151029201789	0.3780151220996089	0.20880133929692013	12.639.050.717.191.200	0.6115592197830498
AA12_1_XP	317	186.0	0.0002348188360055549	2.348.188.360.055.540	0.017291056296564234	17.291.056.296.564.200	0.024871846765369278	24.871.846.765.369.200	0.0015890040026663992	15.890.040.026.663.900	0.06548794522186731	0.02624422777764376	0.012551224986307204	0.6880501072581102	0.5217529320104816	20.909.694.317.706.000	0.8782253366644741
AA12_1_XP	318	145.0	0.0001830576947355132	18.305.769.473.551.300	0.015266836473392687	15.266.836.473.392.600	0.018290809658538996	18.290.809.658.538.900	0.0011235955056179776	11.235.955.056.179.700	0.05548851270882049	0.016486607008394404	0.015068943478891483	0.7471222741339837	0.0859887985915535	10.940.784.953.828.200	0.4056889494426592
AA12_1_XP	319	465.0	0.0005870470900138872	5.870.470.900.138.870	0.02733956052366943	2.733.956.052.366.940	0.04694962340623861	4.694.962.340.623.860	0.0011235955056179776	11.235.955.056.179.700	0.16046200357532933	0.046996101046345586	0.020692910253762322	0.28650907488975785	0.5596887870898941	22.711.209.042.140.800	0.8978452181671579
AA12_1_XP	320	131.0	0.00016538315869208436	16.538.315.869.208.400	0.014511112213747526	14.511.112.213.747.500	0.038136096063993576	3.813.609.606.399.350	0.0011235955056179776	11.235.955.056.179.700	0.08540695877395478	0.046757467250069816	0.007450636309158681	0.2849145519997694	0.8406535523125975	6.275.634.094.848.150	0.9872227254320101
AA12_1_XP	321	1217.0	0.0015364221689180661	1.536.422.168.918.060	0.044229328085267694	44.229.328.085.267.600	0.049399883004450806	4.939.988.300.445.080	0.0011235955056179776	11.235.955.056.179.700	0.14949867850467682	0.04841633010744759	0.04059302333628181	0.8638646874009686	0.1615840513687008	11.927.254.027.460.700	0.5450309138761568
AA12_1_XP	322	1237.0	0.0015616715061229644	15.616.715.061.229.600	0.044591276248632745	44.591.276.248.632.700	0.05597716272845461	55.977.162.728.454.600	0.0015890040026663992	15.890.040.026.663.900	0.17891179033575963	0.05179508739014821	0.0416188576650496	0.6130863219955198	0.19647094421225364	12.445.100.681.762.400	0.5952655344506791
AA12_1_XP	323	332.0	0.000419138997601313	419.138.997.601.313	0.023101176300929966	23.101.176.300.929.900	0.03387598523973334	3.387.598.523.973.330	0.0011235955056179776	11.235.955.056.179.700	0.09795928784727367	0.030708224607198714	0.018602851180587528	0.5488791023326143	0.394206229160295	16.507.267.788.737.300	0.7956217111239556
AA12_1_XP	324	504.0	0.000636283297563439	6.362.832.975.634.390	0.028462976936930916	28.462.976.936.930.900	0.039725100066659975	3.972.510.006.665.990	0.0015890040026663992	15.890.040.026.663.900	0.10741346038926593	0.03901965538619069	0.021588240096712893	0.6930155371534035	0.4467342193813144	18.074.495.749.253.700	0.8330047874990854
AA12_1_XP	325	1505.0	0.0019000126246686028	1.900.012.624.668.600	0.049185070999482286	49.185.070.999.482.200	0.10015768403625418	10.015.768.403.625.400	0.0015890040026663992	15.890.040.026.663.900	0.3064438929621284	0.11107167246587248	0.03534727306378619	0.25425201822385507	0.6817615843981563	31.422.981.983.769.200	0.9480107124053125
AA12_1_XP	326	543.0	0.0006855195051129909	6.855.195.051.129.900	0.029543705634147162	29.543.705.634.147.100	0.03123918825720864	31.239.188.257.208.600	0.0015890040026663992	15.890.040.026.663.900	0.0984246963443221	0.030648006169231242	0.028716922686346777	0.8892451662407332	0.06300845386879217	10.672.454.881.038.600	0.3493520323093149
AA12_1_XP	327	815.0	0.0010289104910996087	10.289.104.910.996.000	0.0361946063006755	361.946.063.006.755	0.043400467226579705	4.340.046.722.657.970	0.0015890040026663992	15.890.040.026.663.900	0.15574176747782745	0.044647700016573186	0.03149049966299649	0.5330614315594694	0.2946893199132935	14.178.149.122.554.900	0.7088983316073101
AA12_1_XP	328	387.0	0.0004885746749147835	48.857.467.491.478.300	0.024941383214601973	24.941.383.214.601.900	0.03197808869833193	31.978.088.698.331.900	0.0022471910112359553	2.247.191.011.235.950	0.09288657029023836	0.029821002823256223	0.02201701404751359	0.7115983966304101	0.2616943776839258	13.544.526.409.848.900	0.674466313507557
AA12_1_XP	329	226.0	0.00028531751041535163	28.531.751.041.535.100	0.019059840950706078	1.905.984.095.070.600	0.034393770483177454	34.393.770.483.177.400	0.0015890040026663992	15.890.040.026.663.900	0.07940342422282262	0.036364430283286446	0.010082284815207839	0.568669357172475	0.7227432208709239	36.067.648.305.704.800	0.9607958567911139
AA12_1_XP	330	130.0	0.00016412069183183945	16.412.069.183.183.900	0.014455620185574579	1.445.562.018.557.450	0.014649893045399213	14.649.893.045.399.200	0.0022471910112359553	2.247.191.011.235.950	0.04630697015235554	0.014739710486411315	0.014291190672243149	0.9617904725113369	0.030429350330975713	10.313.843.558.913.000	0.2448116731293388
AA12_1_XP	331	693.0	0.0008748895341497287	8.748.895.341.497.280	0.03337579889911789	3.337.579.889.911.780	0.04682846288578586	4.682.846.288.578.580	0.0015890040026663992	15.890.040.026.663.900	0.1633012304681172	0.043851639728614805	0.029033925141851068	0.412272314165046	0.3379055989346422	15.103.586.412.918.200	0.7494204454629625
AA12_1_XP	332	145.0	0.0001830576947355132	18.305.769.473.551.300	0.015266836473392687	15.266.836.473.392.600	0.02586711108589065	2.586.711.108.589.060	0.0015890040026663992	15.890.040.026.663.900	0.06614613223043687	0.02730091858092467	0.009898692061184385	0.5257616969977114	0.6374227470829255	27.580.329.211.350.400	0.9319537197023829
AA12_1_XP	333	1197.0	0.0015111728317131678	15.111.728.317.131.600	0.04386439339904999	4.386.439.339.904.990	0.04936153401458157	4.936.153.401.458.150	0.0011235955056179776	11.235.955.056.179.700	0.14736441453095586	0.048060474141257005	0.04023711452000657	0.8744575969872709	0.16278157386163938	11.944.314.276.651.300	0.5468686377315913
AA12_1_XP	334	141.0	0.00017800782729453354	17.800.782.729.453.300	0.015054786779751727	15.054.786.779.751.700	0.01933106801582613	1.933.106.801.582.610	0.0011235955056179776	11.235.955.056.179.700	0.05661210821443846	0.020807648282278192	0.012260832185676031	0.6979596353513998	0.41075358352156777	1.697.082.870.654.330	0.8079533777807517
AA12_1_XP	335	143.0	0.0001805327610150234	1.805.327.610.150.230	0.015161182356417665	15.161.182.356.417.600	0.019396265732170865	19.396.265.732.170.800	0.0015890040026663992	15.890.040.026.663.900	0.05107398216035473	0.01947392694085879	0.012191929444472643	0.8696939467218643	0.3739357510429796	15.972.801.540.192.200	0.7797714768942771
AA12_1_XP	336	128.0	0.0001615957581113496	1.615.957.581.113.490	0.014343992104321177	14.343.992.104.321.100	0.015649874468746203	15.649.874.468.746.200	0.0015890040026663992	15.890.040.026.663.900	0.046034340166828246	0.016276669094280712	0.012720542368441426	0.9582437056935953	0.21848000381655708	127.955.779.107.829	0.6238801932786706
AA12_1_XP	337	149.0	0.0001881075621764929	1.881.075.621.764.920	0.01547598096492882	1.547.598.096.492.880	0.032815914306764574	32.815.914.306.764.500	0.0011235955056179776	11.235.955.056.179.700	0.07359266818321161	0.034210836283877444	0.007269351377182454	0.43646258558114065	0.7875131926953717	4.706.174.527.656.040	0.9771639354384124
AA12_1_XP	338	760.0	0.0009594748137861383	9.594.748.137.861.380	0.03495198528109552	3.495.198.528.109.550	0.058004087636585655	5.800.408.763.658.560	0.0022471910112359553	2.247.191.011.235.950	0.1551166560327667	0.06406973863716535	0.020589315444860954	0.5011025069891396	0.6786421189969147	3.111.795.475.121.390	0.9469578197138492
AA12_1_XP	339	778.0	0.0009821992172705468	9.821.992.172.705.460	0.035363468215614605	353.634.682.156.146	0.05110815917098499	5.110.815.917.098.490	0.0015890040026663992	15.890.040.026.663.900	0.14473166649667762	0.05411711784113582	0.02557456361692387	0.5892265698919895	0.5274219205095216	21.160.524.438.166.300	0.881288805548494
AA12_1_XP	340	199.0	0.0002512309051887388	2.512.309.051.887.380	0.01788510898333898	1.788.510.898.333.890	0.024019728456665113	24.019.728.456.665.100	0.0011235955056179776	11.235.955.056.179.700	0.08099242822548904	0.023575943730658636	0.017099039200580007	0.4812758699883212	0.2747251437343706	13.787.876.297.668.700	0.6884594271769912
AA12_1_XP	341	163.0	0.00020578209821992175	20.578.209.821.992.100	0.016186720021430522	1.618.672.002.143.050	0.023835060039995987	23.835.060.039.995.900	0.0011235955056179776	11.235.955.056.179.700	0.06324075421063136	0.02573047650053872	0.011341177594965826	0.6465816478836526	0.559231730717137	2.268.765.856.550.910	0.8976209293423308
AA12_1_XP	342	134.0	0.00016917055927281912	1.691.705.592.728.190	0.014676329441352734	14.676.329.441.352.700	0.02316351475066102	2.316.351.475.066.100	0.0015890040026663992	15.890.040.026.663.900	0.0797889812458649	0.0285851996348349	0.013597164479510922	0.33392490348192844	0.5243285107954623	21.022.912.297.566.800	0.8796230069512379
AA12_1_XP	343	670.0	0.0008458527963640956	8.458.527.963.640.950	0.032817270291046224	3.281.727.029.104.620	0.04836683876411435	4.836.683.876.411.430	0.0011235955056179776	11.235.955.056.179.700	0.17240292155057596	0.04866636601101433	0.027647054869842088	0.357614740103348	0.43190632184073663	17.602.730.648.934.500	0.8229638952198811
AA12_1_XP	344	391.0	0.0004936245423557633	4.936.245.423.557.630	0.025069947897416043	25.069.947.897.416.000	0.0306681889077667	306.681.889.077.667	0.0011235955056179776	11.235.955.056.179.700	0.08718874128814232	0.03154715232110198	0.02045042185166887	0.8159917957019928	0.351750622575543	15.426.162.134.903.600	0.7614280955341771
AA12_1_XP	345	337.0	0.0004254513319025376	4.254.513.319.025.370	0.023274480877960642	2.327.448.087.796.060	0.025671145300664864	25.671.145.300.664.800	0.0015890040026663992	15.890.040.026.663.900	0.07568015624643526	0.025825528916715263	0.021290088734979225	0.9334599977839995	0.17561848186584583	12.130.305.908.159.200	0.566034550675864
AA12_1_XP	346	133.0	0.0001679080924125742	1.679.080.924.125.740	0.014621464466349997	14.621.464.466.349.900	0.019134141984186972	1.913.414.198.418.690	0.0011235955056179776	11.235.955.056.179.700	0.05332117317159069	0.020080764521733022	0.011189747145235109	0.7421336079737126	0.4427628921635597	17.945.682.115.153.000	0.8303534221342617
AA12_1_XP	347	333.0	0.00042040146446155796	42.040.146.446.155.700	0.023135941070486624	23.135.941.070.486.600	0.03219449164470652	32.194.491.644.706.500	0.0015890040026663992	15.890.040.026.663.900	0.10993328138602916	0.03541895257005843	0.019138710871021116	0.43713512184049474	0.4596477455632013	1.850.644.633.734.860	0.8414389111070804
AA13_1_XP	1	135.0	0.00017043302613306403	17.043.302.613.306.400	0.01473099007539882	1.473.099.007.539.880	0.02466797573044961	2.466.797.573.044.960	0.0015890040026663992	15.890.040.026.663.900	0.08098557805199479	0.027285786616073622	0.013455418026385463	0.32654891598476843	0.5068708036271495	202.786.614.006.101	0.8699560883657673
AA13_1_XP	2	618.0	0.0007802045196313598	7.802.045.196.313.590	0.031518046376254806	31.518.046.376.254.800	0.034393770483177454	34.393.770.483.177.400	0.0011235955056179776	11.235.955.056.179.700	0.10543889936355726	0.033566539499558734	0.029827313744620377	0.8818944269797362	0.11139741572072137	11.253.624.710.208.000	0.45867793408031665
AA13_1_XP	3	173.0	0.00021840676682237094	21.840.676.682.237.000	0.016675854771375124	16.675.854.771.375.100	0.017765604832406627	17.765.604.832.406.600	0.0015890040026663992	15.890.040.026.663.900	0.05332117317159069	0.01801760206790393	0.01571682654221041	0.9653316855597915	0.12769598956744954	11.463.893.184.488.800	0.488963918283639
AA13_1_XP	4	215.0	0.00027143037495265754	27.143.037.495.265.700	0.018590209440240747	18.590.209.440.240.700	0.027059763098409656	27.059.763.098.409.600	0.0015890040026663992	15.890.040.026.663.900	0.07157133124700561	0.026312846683615984	0.01396628083402569	0.6658710293600137	0.469221973511442	18.840.267.495.918.200	0.8475108769785268
AA13_1_XP	5	486.0	0.0006135588940790305	6.135.588.940.790.300	0.02795008849655748	2.795.008.849.655.740	0.03861312421896535	3.861.312.421.896.530	0.0011235955056179776	11.235.955.056.179.700	0.12086353089317282	0.040380471633766415	0.021367672702883884	0.5278075094895783	0.47084142808733087	1.889.792.688.013.060	0.8485229553591019
AA13_1_XP	6	587.0	0.0007410680469637673	7.410.680.469.637.670	0.030717375257888216	30.717.375.257.888.200	0.05523931934059261	5.523.931.934.059.260	0.0022471910112359553	2.247.191.011.235.950	0.23882168376654014	0.051859877729141204	0.03212298769080175	0.16327528109865858	0.38058111400538197	1.614.416.387.053.280	0.7850606624160876
AA13_1_XP	7	658.0	0.0008307031940411565	8.307.031.940.411.560	0.032522056463129875	3.252.205.646.312.980	0.05110815917098499	5.110.815.917.098.490	0.002512435929775045	2.512.435.929.775.040	0.12845606944697138	0.0508363094895327	0.02160411456638653	0.6326251976972296	0.5750259060242195	2.353.084.609.569.140	0.9052055122730222
AA13_1_XP	8	165.0	0.0002083070319404116	2.083.070.319.404.110	0.016285722290182363	16.285.722.290.182.300	0.01965489402756843	19.654.894.027.568.400	0.0015890040026663992	15.890.040.026.663.900	0.06324075421063136	0.019956169815320928	0.014622410256452008	0.6545151650355993	0.26727371074854445	1.364.766.099.796.400	0.6805234639891503
AA13_1_XP	9	322.0	0.00040651432899886387	40.651.432.899.886.300	0.022750607006909368	2.275.060.700.690.930	0.03658161931707799	36.581.619.317.077.900	0.0015890040026663992	15.890.040.026.663.900	0.09815891653228906	0.034534521643194295	0.016095511208358497	0.5301835030908457	0.5339298058141647	21.455.995.523.311.000	0.8847477460223212
AA13_1_XP	10	329.0	0.00041535159702057827	41.535.159.702.057.800	0.02299656666321092	2.299.656.666.321.090	0.04229557353869374	4.229.557.353.869.370	0.0015890040026663992	15.890.040.026.663.900	0.11683455736774932	0.04638802950051202	0.015676820696266643	0.3823693859123471	0.6620502990735226	29.590.202.247.805.900	0.9411641725244881
AA13_1_XP	11	180.0	0.0002272440348440854	22.724.403.484.408.500	0.01700988217092243	1.700.988.217.092.240	0.023622242743402966	23.622.242.743.402.900	0.0011235955056179776	11.235.955.056.179.700	0.09125764055056888	0.02331533892570563	0.01654869805754347	0.34289715663289344	0.29022271088248275	14.088.926.418.642.100	0.7044261493251002
AA13_1_XP	12	170.0	0.00021461936624163618	2.146.193.662.416.360	0.016530634112605903	16.530.634.112.605.900	0.025124359297750448	2.512.435.929.775.040	0.0015890040026663992	15.890.040.026.663.900	0.0620772329680103	0.02396130620379326	0.011960506059811067	0.6998646714281619	0.5008408156848467	2.003.368.928.034.450	0.8665103050246031
AA13_1_XP	13	329.0	0.00041535159702057827	41.535.159.702.057.800	0.02299656666321092	2.299.656.666.321.090	0.029493044378442	29.493.044.378.442	0.0015890040026663992	15.890.040.026.663.900	0.09726117510170106	0.027399128250907342	0.02264779795690279	0.5517555672712942	0.17341173231842544	12.097.921.529.963.300	0.5628071034832215
AA13_1_XP	14	322.0	0.00040651432899886387	40.651.432.899.886.300	0.022750607006909368	2.275.060.700.690.930	0.029148588249601905	29.148.588.249.601.900	0.0015890040026663992	15.890.040.026.663.900	0.07924372127481033	0.02980431012396372	0.017598055612331506	0.813497080958683	0.40954662130622355	1.693.613.816.237.680	0.8070717487244264
AA13_1_XP	15	158.0	0.00019946976391869718	19.946.976.391.869.700	0.015936523817955798	15.936.523.817.955.700	0.030852876893811196	30.852.876.893.811.100	0.0011235955056179776	11.235.955.056.179.700	0.07788742152066815	0.03142773414946486	0.009422110942384458	0.41319236153237077	0.7001975739779862	3.335.530.046.466.570	0.9540013130763054
AA13_1_XP	16	194.0	0.00024491857088751424	24.491.857.088.751.400	0.017658992318193168	17.658.992.318.193.100	0.02316351475066102	2.316.351.475.066.100	0.0015890040026663992	15.890.040.026.663.900	0.06230993721653451	0.024475824729263098	0.013195118888693525	0.7927147758829106	0.46089175606338006	18.549.150.587.976.600	0.8422364877631305
AA13_1_XP	17	121.0	0.00015275849008963518	1.527.584.900.896.350	0.013946259368596224	13.946.259.368.596.200	0.017551122867205966	17.551.122.867.205.900	0.0011235955056179776	11.235.955.056.179.700	0.05781555519406259	0.01668272566024024	0.014965004420017991	0.5742828144658588	0.10296406445836814	11.147.825.414.554.800	0.4419576114820846
AA13_1_XP	18	268.0	0.00033834111854563824	3.383.411.185.456.380	0.020755464141816587	2.075.546.414.181.650	0.029854674731654887	2.985.467.473.165.480	0.0015890040026663992	15.890.040.026.663.900	0.12609595139822044	0.03117548902607023	0.023159488225098328	0.26740058880298617	0.25712510216819984	13.461.216.725.974.400	0.6694302698350236
AA13_1_XP	19	362.0	0.0004570130034086606	4.570.130.034.086.600	0.02412233463821635	2.412.233.463.821.630	0.03240944966709204	3.240.944.966.709.200	0.0011235955056179776	11.235.955.056.179.700	0.08494155027690636	0.03316391103099562	0.017839385382947312	0.7959724844567656	0.4620843914858448	1.859.027.669.344.310	0.84299869401847
AA13_1_XP	20	129.0	0.0001628582249715945	16.285.822.497.159.400	0.014399914312912064	14.399.914.312.912.000	0.016853932584269666	16.853.932.584.269.600	0.0015890040026663992	15.890.040.026.663.900	0.047895974155021934	0.018245313808358865	0.011806389985474407	0.8921164334111217	0.3529083626906183	15.453.761.760.204.700	0.762412232931938
AA13_1_XP	21	276.0	0.00034844085342759757	3.484.408.534.275.970	0.02106296924902294	21.062.969.249.022.900	0.059836076205367864	5.983.607.620.536.780	0.0011235955056179776	11.235.955.056.179.700	0.14346206839003584	0.06556564910117872	0.010096097378176844	0.21274764269301177	0.8460154438096559	6.494.157.756.729.020	0.9880732545995072
AA13_1_XP	22	120.0	0.00015149602322939024	15.149.602.322.939.000	0.01388851063454165	1.388.851.063.454.160	0.018530811800528815	18.530.811.800.528.800	0.0011235955056179776	11.235.955.056.179.700	0.052117726191966564	0.01919091074892136	0.011673201981911687	0.7008743671060121	0.3917327773217961	16.440.142.797.716.300	0.793732313702387
AA13_1_XP	23	142.0	0.00017927029415477845	17.927.029.415.477.800	0.01510807822703367	1.510.807.822.703.360	0.02050369392235355	20.503.693.922.353.500	0.0015890040026663992	15.890.040.026.663.900	0.06126619318492269	0.02059040119523508	0.013914518710400276	0.6001729298100695	0.32422304070401997	14.797.781.816.086.000	0.7371061669018103
AA13_1_XP	24	144.0	0.0001817952278752683	1.817.952.278.752.680	0.015214101129377698	15.214.101.129.377.600	0.02090008453678458	20.900.084.536.784.500	0.0011235955056179776	11.235.955.056.179.700	0.07676382601505016	0.023300852907513995	0.014677699957147586	0.38768510711563237	0.3700788543918767	15.875.002.878.885.800	0.7766590953022758
AA13_1_XP	25	153.0	0.00019315742961747257	19.315.742.961.747.200	0.015682336488813297	15.682.336.488.813.200	0.03025373487154216	30.253.734.871.542.100	0.0015890040026663992	15.890.040.026.663.900	0.08083272527747672	0.030839934896187617	0.012414429855066935	0.37148975306301435	0.5974560291110865	24.842.006.645.678	0.9154006508086968
AA13_1_XP	26	164.0	0.0002070445650801667	2.070.445.650.801.660	0.016236296615378804	16.236.296.615.378.800	0.022160767329568565	22.160.767.329.568.500	0.0015890040026663992	15.890.040.026.663.900	0.06773513623310326	0.023300027324383844	0.012935293317689715	0.5670817638737362	0.4448378477156236	1.801.275.529.834.310	0.8317421383283276
AA13_1_XP	27	137.0	0.00017295795985355388	1.729.579.598.535.530	0.014839707344225543	14.839.707.344.225.500	0.016359797504001166	16.359.797.504.001.100	0.0011235955056179776	11.235.955.056.179.700	0.057157368185493045	0.016607588269039984	0.014618918646922366	0.6652823028710191	0.11974463660234846	11.360.339.755.728.900	0.4745002583873569
AA13_1_XP	28	382.0	0.00048226234061355896	482.262.340.613.559	0.024779739365169313	24.779.739.365.169.300	0.032174878793879445	32.174.878.793.879.400	0.0015890040026663992	15.890.040.026.663.900	0.09036674929347513	0.03132449228828295	0.020851299151601874	0.7421230037649864	0.33434518396324064	15.022.801.246.356.100	0.7462597844498039
AA13_1_XP	29	214.0	0.0002701679080924126	27.016.790.809.241.200	0.01854692600679786	1.854.692.600.679.780	0.02466797573044961	2.466.797.573.044.960	0.0015890040026663992	15.890.040.026.663.900	0.0647499067392916	0.025140942172399976	0.014142222260818248	0.809776799051819	0.43748240762656276	17.777.221.789.289.900	0.8267853157080085
AA13_1_XP	30	345.0	0.000435551066784497	435.551.066.784.497	0.023549115524401493	23.549.115.524.401.400	0.03835067003567644	3.835.067.003.567.640	0.0011235955056179776	11.235.955.056.179.700	0.13160100188879534	0.03522971350657141	0.021725550584439552	0.31603163252265115	0.3833174209495891	16.215.797.785.950.600	0.7872119134615111
AA13_1_XP	31	125.0	0.00015780835753061485	15.780.835.753.061.400	0.014174901809102023	14.174.901.809.102.000	0.021583564845279266	21.583.564.845.279.200	0.0011235955056179776	11.235.955.056.179.700	0.06618605796743994	0.019137927231757012	0.01358724463764599	0.45269618341161283	0.29003572471005923	14.085.215.760.914.300	0.7042376926947528
AA13_1_XP	32	1541.0	0.00194546143163742	194.546.143.163.742	0.049769854606155385	49.769.854.606.155.300	0.09663574579435741	966.357.457.943.574	0.0011235955056179776	11.235.955.056.179.700	0.26474423186975976	0.09876556328567568	0.030632523593070296	0.3488024093186477	0.689846110587484	32.242.058.995.106.200	0.9506863651500893
AA13_1_XP	33	156.0	0.00019694483019820733	19.694.483.019.820.700	0.015835338516732425	15.835.338.516.732.400	0.02071807743211885	2.071.807.743.211.880	0.0015890040026663992	15.890.040.026.663.900	0.06595335371891572	0.02043977422001253	0.014581803592627477	0.568958618675767	0.28659664066394275	14.017.315.546.855.100	0.7007536278093953
AA13_1_XP	34	250.0	0.0003156167150612297	3.156.167.150.612.290	0.020046338383739003	20.046.338.383.739.000	0.025671145300664864	25.671.145.300.664.800	0.0015890040026663992	15.890.040.026.663.900	0.06839332324167281	0.026461661069283646	0.015307866523764908	0.8478957258649712	0.42150772456480134	17.286.315.521.632.500	0.8156878614162444
AA13_1_XP	35	201.0	0.0002537558389092287	2.537.558.389.092.280	0.01797475921415015	17.974.759.214.150.100	0.03164073671983983	3.164.073.671.983.980	0.0015890040026663992	15.890.040.026.663.900	0.09265386604171413	0.03386295004015408	0.012579032514325305	0.37144867854813907	0.6285311085003134	26.920.154.631.598.300	0.9284454010053548
AA13_1_XP	36	1301.0	0.0016424693851786393	16.424.693.851.786.300	0.045730263198742835	4.573.026.319.874.280	0.05329681449721988	53.296.814.497.219.800	0.0022471910112359553	2.247.191.011.235.950	0.16270919458656527	0.050236983504975116	0.04291086721863087	0.7796199728683009	0.14583113426025507	11.707.286.932.472.700	0.5199957199832297
AA13_1_XP	37	526.0	0.0006640575684888273	6.640.575.684.888.270	0.02907755760342766	2.907.755.760.342.760	0.043949679136197635	4.394.967.913.619.760	0.0015890040026663992	15.890.040.026.663.900	0.13535734542869157	0.04712427942292078	0.020888206630585538	0.4554617785758639	0.5567421531664689	2.256.023.231.497.480	0.8963941550570831
AA13_1_XP	38	516.0	0.000651432899886378	6.514.328.998.863.780	0.028799828625824128	28.799.828.625.824.100	0.04895060878829655	48.950.608.788.296.500	0.0011235955056179776	11.235.955.056.179.700	0.1253978386526478	0.04689345946240029	0.018827275593032832	0.5205943497159999	0.5985095616984974	24.907.193.412.388.100	0.9158632146518755
AA13_1_XP	39	147.0	0.00018558262845600306	18.558.262.845.600.300	0.015371764419417707	15.371.764.419.417.700	0.023702273156998865	23.702.273.156.998.800	0.0011235955056179776	11.235.955.056.179.700	0.05828096369111103	0.022166758851560248	0.01230858340341139	0.6865840921864269	0.4447278699680072	18.009.187.674.201.800	0.8316687210721189
AA13_1_XP	40	143.0	0.0001805327610150234	1.805.327.610.150.230	0.015161182356417665	15.161.182.356.417.600	0.02754528240928374	2.754.528.240.928.370	0.0011235955056179776	11.235.955.056.179.700	0.06707694922453371	0.02879252397103155	0.009845712290015381	0.5042190901014988	0.6580462240850697	29.243.718.608.586.800	0.93971677389388
AA13_1_XP	41	1167.0	0.0014732988259058201	14.732.988.259.058.200	0.04331122633169345	43.311.226.331.693.400	0.0492463078669913	492.463.078.669.913	0.002512435929775045	2.512.435.929.775.040	0.14686593047039861	0.04677113322457678	0.0405654235028242	0.8583384836183723	0.13268247514883114	11.529.802.769.425.100	0.4977552722835209
AA13_1_XP	42	1901.0	0.0023999495013255906	23.999.495.013.255.900	0.05527848234580229	55.278.482.345.802.200	0.10688931230584522	10.688.931.230.584.500	0.0011235955056179776	11.235.955.056.179.700	0.2924086367501638	0.09928172287729918	0.033932718103979125	0.35272120987567795	0.6582178761551503	29.258.405.581.619.700	0.9397792186572885
AA13_1_XP	43	153.0	0.00019315742961747257	19.315.742.961.747.200	0.015682336488813297	15.682.336.488.813.200	0.022302733978965403	22.302.733.978.965.400	0.0022471910112359553	2.247.191.011.235.950	0.05677181116245077	0.024029055658504092	0.010547853281822143	0.7531054361773638	0.5610375442245411	22.780.991.559.595.400	0.8985054047803932
AA13_1_XP	44	1313.0	0.0016576189875015784	16.576.189.875.015.700	0.04594067963135581	4.594.067.963.135.580	0.07219920820861728	7.219.920.820.861.720	0.0015890040026663992	15.890.040.026.663.900	0.22506590771359708	0.06896186206974174	0.038298972222132355	0.41122087043480976	0.4446354684651602	18.006.191.307.110.200	0.8316070208416281
AA13_1_XP	45	430.0	0.0005428607499053151	5.428.607.499.053.150	0.02629052631774481	2.629.052.631.774.480	0.033198397084705976	33.198.397.084.705.900	0.0015890040026663992	15.890.040.026.663.900	0.09299949732775334	0.03186397563180997	0.022339251981644385	0.7887458805067986	0.29891824423368574	14.263.671.701.269.000	0.7130809012528818
AA13_1_XP	46	120.0	0.00015149602322939024	15.149.602.322.939.000	0.01388851063454165	1.388.851.063.454.160	0.01658968883172292	1.658.968.883.172.290	0.0015890040026663992	15.890.040.026.663.900	0.04723778714645238	0.016111438257850247	0.01252304326998371	0.8531629887909232	0.22272344221771156	1.286.543.367.335.270	0.6291590837952804
AA13_1_XP	47	215.0	0.00027143037495265754	27.143.037.495.265.700	0.018590209440240747	18.590.209.440.240.700	0.027059763098409656	27.059.763.098.409.600	0.0011235955056179776	11.235.955.056.179.700	0.0737055952207266	0.025951336357872123	0.015350917543224995	0.6278666205324691	0.4084729459965394	1.690.539.753.392.490	0.8062851507884707
AA13_1_XP	48	6592.0	0.008322181542734505	8.322.181.542.734.500	0.10293750841493422	10.293.750.841.493.400	0.1574357388498193	1.574.357.388.498.190	0.0022471910112359553	2.247.191.011.235.950	0.7170970129181754	0.15488062012037632	0.08330110145532858	0.20337202947736555	0.4621592979768204	18.592.865.810.235.800	0.8430464870024745
AA13_1_XP	49	343.0	0.0004330261330640071	4.330.261.330.640.070	0.023480758005670184	23.480.758.005.670.100	0.037669785649978006	37.669.785.649.978	0.0015890040026663992	15.890.040.026.663.900	0.1234632033639422	0.04067221717976401	0.017147599281559095	0.3569841129412691	0.5783952665828436	23.718.898.786.901.200	0.9067797134697316
AA13_1_XP	50	2064.0	0.002605731599545512	26.057.315.995.455.100	0.057599657251648256	5.759.965.725.164.820	0.0665487321121836	665.487.321.121.836	0.0011235955056179776	11.235.955.056.179.700	0.22533168752563018	0.06254588863362959	0.054720802520841307	0.6449039030193359	0.12510952012569054	1.143.000.207.458.720	0.4843208112659424
AA13_1_XP	51	472.0	0.0005958843580356017	5.958.843.580.356.010	0.027544573489891873	27.544.573.489.891.800	0.04433577450999744	4.433.577.450.999.740	0.0011235955056179776	11.235.955.056.179.700	0.11272573236831969	0.04261457169096561	0.01988238122642201	0.5892854502090961	0.5334370278174796	21.433.333.968.234.300	0.8844879835182684
AA13_1_XP	52	493.0	0.0006223961621007449	622.396.162.100.745	0.028150655517732888	28.150.655.517.732.800	0.03618256671484184	3.618.256.671.484.180	0.0015890040026663992	15.890.040.026.663.900	0.10927509437745961	0.03606786930167952	0.023487260245685895	0.6549895777453313	0.3488037774221334	1.535.635.443.401.890	0.7589094015100338
AA13_1_XP	53	127.0	0.0001603332912511047	1.603.332.912.511.040	0.01428785101960567	1.428.785.101.960.560	0.020005049230072874	20.005.049.230.072.800	0.0011235955056179776	11.235.955.056.179.700	0.05107398216035473	0.021132997703702017	0.010015549660377359	0.7723855331026347	0.52607056505652	21.100.187.628.549.700	0.8805628260914458
AA13_1_XP	54	487.0	0.0006148213609392754	6.148.213.609.392.750	0.027978828955046997	27.978.828.955.046.900	0.03570842377993417	3.570.842.377.993.410	0.0011235955056179776	11.235.955.056.179.700	0.1203981223961244	0.03711599400968433	0.02411557302166265	0.5329903961231465	0.3502646590747267	15.390.882.056.314.200	0.7601605006528023
AA13_1_XP	55	928.0	0.0011715692463072846	11.715.692.463.072.800	0.0386223807370028	386.223.807.370.028	0.0755403879279623	755.403.879.279.623	0.0011235955056179776	11.235.955.056.179.700	0.20259399760123753	0.0818676681495179	0.020979344624305365	0.3586944680455534	0.7437407819410463	3.902.298.647.340.540	0.9666080969864744
AA13_1_XP	56	153.0	0.00019315742961747257	19.315.742.961.747.200	0.015682336488813297	15.682.336.488.813.200	0.018834892824989003	18.834.892.824.989	0.0015890040026663992	15.890.040.026.663.900	0.05211772619196655	0.02003708152288837	0.012524203172545675	0.8936148180601661	0.3749487340140194	15.998.687.698.401.100	0.780583701398718
AA13_1_XP	57	129.0	0.0001628582249715945	16.285.822.497.159.400	0.014399914312912064	14.399.914.312.912.000	0.018290809658538996	18.290.809.658.538.900	0.0015890040026663992	15.890.040.026.663.900	0.06905151025024238	0.019346302776754563	0.01573557627336116	0.42921332650858945	0.18663651370802736	12.294.626.164.728.400	0.5817558243515645
AA13_1_XP	58	5863.0	0.007401843201615959	74.018.432.016.159.500	0.09707893421451723	9.707.893.421.451.720	0.1628322111833644	16.283.221.118.336.400	0.002512435929775045	2.512.435.929.775.040	0.560509954789789	0.16791751192614213	0.07376958229444262	0.29606228355742376	0.5606796369940862	22.762.432.252.350.100	0.898330461828136
[truncated: 12,639 more rows]
