# Supplementary material for: Against the grain: Leveraging machine learning to analyze mudbrick structures
Source: PLoS One. 2026 May 21;21(5):e0349295. doi: 10.1371/journal.pone.0349295 (PMC13193333; doi:10.1371/journal.pone.0349295)
Supplement: S2 File — Population-level statistics were calculated for each of the 45 thin section images, including central tendency measures, sorting parameters, and shape characteristics used in statistical analyses. (CSV) [file pone.0349295.s002.csv]

n_grains	total_grain_area_mm2	total_image_area_mm2	percent_area_coverage	min_ecd_mm	max_ecd_mm	mean_ecd_mm	median_ecd_mm	mode_ecd_mm	sd_ecd_mm	cv_ecd_percent	min_feret_mm	max_feret_mm	mean_feret_mm	median_feret_mm	mode_feret_mm	sd_feret_mm	cv_feret_percent	p10_ecd_mm	p25_ecd_mm	p75_ecd_mm	p90_ecd_mm	p10_feret_mm	p25_feret_mm	p75_feret_mm	p90_feret_mm	skewness_ecd	kurtosis_ecd	skewness_feret	kurtosis_feret	mean_circularity	mean_elongation	mean_aspect_ratio	mean_eccentricity	sd_circularity	sd_elongation	sd_aspect_ratio	sd_eccentricity	image_name
440	0.47517485166014395	7.657.214.998.106.300	6.205.583.254.194.360	0.013946259368596224	0.1818281351124905	0.03043222307701608	0.023532038564345673	0.016214933365135336	0.02121151335499891	6.970.083.421.548.940	0.014606741573033709	0.3919802663733314	0.04563413166944985	0.034795078548023065	0.02570596289068952	0.0371041923724346	8.130.798.377.231.810	0.015266836473392687	0.017873860469303022	0.035289515240621294	0.052969386049583796	0.02025278734785163	0.02461670400736671	0.05281729722124	0.08243597747694446	3.207.831.275.507.620	14.165.169.171.437.200	39.393.313.438.212.300	2.409.474.113.707.060	0.5734275100456987	0.41637284955575954	19.179.566.294.638.600	0.7789158949090044	0.2012084875442834	0.1759115310606755	0.7690988432836151	0.1477988056996846	AA10_1_XP
334	0.3461532634768338	7.671.758.616.336.320	4.512.045.813.586.090	0.01388851063454165	0.2044058194641375	0.029868328858056972	0.0229965401059994	0.016534584368286035	0.020705929184325567	693.240.297.531.415	0.01507461557865027	0.3216016130643081	0.04395724112335451	0.032815914306764574	0.01872374650109858	0.03320205878809261	7.553.262.656.980.610	0.014801726247617504	0.016639655300144766	0.03511176725671737	0.05181577066604471	0.01935062733072955	0.02338050791762339	0.04929553600858934	0.08630863487228697	3.374.033.512.607.540	18.566.861.519.913.200	3.175.993.211.547.830	1.718.566.640.201.830	0.607547946775174	0.40934664529900006	19.337.174.703.124.200	0.770964123516682	0.20173878170362305	0.18261032050936707	0.9161726075026264	0.15351483601844756	AA11_1_XP
347	0.31016033329125114	7.639.035.475.318.770	40.602.028.134.750.600	0.01388851063454165	0.1966217792829796	0.028121123372311697	0.022750607006909368	0.016013316083942093	0.018662010606040575	6.636.296.267.031.540	0.014649893045399213	0.24527603488977703	0.03973195388223495	0.03213561718219122	0.024259315622248288	0.02803334676859473	7.055.617.463.889.450	0.015086761648120893	0.017057066400733924	0.03219918727384355	0.04689935723223771	0.01933106801582613	0.023461362941372025	0.04620416368069638	0.06608392334194049	412.364.183.470.434	26.125.721.175.262.400	36.314.105.004.860.300	18.576.134.655.135.100	0.6529873217178798	0.4005266176424994	18.733.143.529.644.800	0.7664495961061769	0.1816893054907869	0.1751270289730212	0.7862323051486805	0.15056866515417844	AA12_1_XP
253	0.2244767074864285	7.617.220.047.973.740	2.946.963.670.114.020	0.01388851063454165	0.14539884370233863	0.028398142888684294	0.022750607006909368	0.01615593017019332	0.01801450335053671	63.435.497.951.927.200	0.014990633779917231	0.22751074979007405	0.04191803348660123	0.03380136844155354	0.01907755908780486	0.028037722282078018	6.688.701.723.338.250	0.015001306018257407	0.017104120466408895	0.031518046376254806	0.04742469984070763	0.019441562966989047	0.024045993886553593	0.050561797752808994	0.07085069178519522	2.883.951.683.767.390	11.291.067.930.665.200	2.708.931.745.868.730	10.805.389.099.615.400	0.6024290384170211	0.4237622027236579	2.021.482.003.451.270	0.7808057079425927	0.1945215957982713	0.19012731576870767	0.9862739403398411	0.14958399135205824	AA13_1_XP
329	0.40456760510036616	7.628.127.761.646.250	5.303.629.117.678.210	0.01388851063454165	0.23201157814862322	0.03144957291008675	0.023583219981842787	0.016548548043249962	0.024049338831104168	7.646.952.440.295.580	0.014990633779917231	0.4886800909428671	0.04616130143805772	0.03378268849072564	0.027241223189303866	0.04151454762432615	8.993.365.943.122.960	0.014893768387907841	0.01724451231901245	0.03577021796667796	0.0587065961030353	0.019986072001287367	0.024019728456665113	0.05228040505227795	0.09137663031461721	34.420.251.482.894.500	18.118.359.887.386.800	4.893.358.706.567.550	4.046.268.514.596.170	0.6073343174977053	0.40647710955595484	18.654.686.853.945.000	0.7722244147658459	0.1936891334248405	0.17217005919902603	0.6916015451509648	0.14803448884565557	AA14_2_XP
295	0.41546143163741955	7.631.763.666.203.760	5.443.845.614.313.690	0.01388851063454165	0.2708556320525943	0.031732201324700116	0.02320531436283061	0.016407796138640206	0.028087376228756095	885.137.968.883.775	0.01589004002666399	0.39059289257012497	0.04680640842795055	0.03380136844155354	0.02024704993996005	0.04311131442801451	921.055.810.004.651	0.015548496320050459	0.017360499405292922	0.034149435494772125	0.052420938913072306	0.019635608754784435	0.02453969625600175	0.05410773548033173	0.08243768876235447	4.520.363.123.408.220	27.407.081.850.683.700	4.418.268.594.056.030	27.097.586.830.658.600	0.6013350378733444	0.42567329468578774	19.692.791.357.294.800	0.787495745392002	0.198459820004465	0.17605216814798866	0.8647749499945147	0.13847377456878987	AA16_2_XP
210	0.29289231157682116	7.657.214.998.106.300	38.250.501.213.464.100	0.01400376996049776	0.2530892893485839	0.02973892147934002	0.021403599420061113	0.016443418117519048	0.029927931680779642	10.063.556.508.453.300	0.016087439396939723	0.6617824915735258	0.04463735869132611	0.030506466156683676	0.01975616128430669	0.058873313711078776	1.318.924.672.900.030	0.01488836228353961	0.016445316269896176	0.031087741684932817	0.044698775018135725	0.018428336479614303	0.022196258991917774	0.04424666527533854	0.06449928373616931	5.292.230.377.190.780	32.592.351.404.159.700	6.858.704.546.187.150	6.064.333.221.803.200	0.6462624239629065	0.39721419657418183	19.264.611.181.672.100	0.7603000383814761	0.1946279963207007	0.18345512674200556	11.058.835.579.680.700	0.15880079718505297	AA17_1_XP
477	0.3991655094053782	7.657.214.998.106.300	5.212.933.285.849.950	0.01388851063454165	0.1675375054067633	0.027695861359359492	0.021515988156481765	0.01580912306919442	0.017292912777482614	62.438.616.922.230.700	0.015116431513565967	0.2110984491485552	0.04087623818853151	0.031480731968813264	0.0245994323668719	0.027038757271764993	6.614.786.112.913.670	0.014785448634785488	0.01691511885881686	0.03219918727384355	0.048606383200038156	0.019622751906261775	0.024202987897233727	0.04905366281560242	0.07400881672535035	31.161.579.464.331.800	15.580.194.413.442.500	2.620.339.049.612.500	9.869.332.435.111.640	0.5709809042189491	0.41401632404095406	19.587.779.777.106.100	0.7792816340377892	0.18867445583120337	0.17443679466727327	1.178.429.716.634.430	0.13790842378699034	AA18_1_XP
307	0.26900012624668607	7.653.579.093.548.790	3.514.697.149.643.700	0.01388851063454165	0.15715101918085328	0.028090611923836557	0.022141904452109545	0.01627621911031351	0.018100416838045492	644.358.224.987.125	0.014649893045399213	0.21361616199050246	0.03985492503074872	0.0306681889077667	0.024598206492654377	0.028050177331165296	7.038.070.529.432.460	0.01476366521103082	0.016481942890159175	0.03263305370453539	0.049636612117218926	0.01870035615403735	0.022985596956772096	0.045816992218175034	0.07069631076045521	2.984.766.310.079.930	12.836.138.897.676.700	2.784.340.372.579.960	10.117.207.702.502.400	0.6427448612948333	0.3891478179838883	18.437.072.952.694.800	0.7567348400641429	0.18189122219895318	0.1771125283502073	0.8332093690484225	0.151724451682294	AA19_2_XP
710	0.42267642974371933	764.267.137.987.628	5.530.480.230.468.330	0.01388851063454165	0.12055168561815664	0.0243029906094835	0.01957983401265563	0.015158310336727543	0.01294543417919394	53.266.836.115.808.600	0.014649893045399213	0.18991755631641147	0.035115360871261846	0.02832484019790802	0.02036514293467135	0.020986130738566533	5.976.339.191.132.000	0.014676329441352734	0.016136991117361322	0.02748610763207793	0.039366435155631964	0.019229572180702054	0.022302733978965403	0.039621272063779196	0.060284587933501554	26.360.051.347.021.300	9.946.143.372.844.630	280.464.947.756.777	11.551.820.082.780.300	0.5851667005205065	0.39389985242205305	18.139.263.494.659.700	0.7631020836771898	0.18290713183537022	0.16936078174853825	0.6373413614488083	0.147328601185876	AA1_1_XP
387	0.3497298320919076	7.639.035.475.318.770	4.578.193.585.065.310	0.01388851063454165	0.3601005402420325	0.025945816804917882	0.02052181169779962	0.015448024281422237	0.021878556625686937	84.324.023.368.345	0.014649893045399213	0.5991967438042644	0.03705004298681916	0.029407308602926743	0.02189634160852564	0.03579734565570196	9.661.890.451.365.230	0.015086761648120893	0.01684367960721481	0.028278665338085287	0.040945343225223564	0.018659739695679422	0.022916941634124877	0.040588881928542125	0.06065015663337747	10.023.877.081.099.000	14.120.348.927.539.200	10.642.631.988.518.400	15.680.837.279.706.800	0.6409273663859301	0.3938373437903317	18.522.348.085.544.500	0.7587718271674072	0.18127340660990252	0.18114876339606434	0.774141940636363	0.155449373042554	AA20_2_XP
280	0.30574927408155544	7.671.758.616.336.320	3.985.387.045.813.580	0.013946259368596224	0.19412888995147934	0.029961044857558815	0.02177577223680731	0.016520296948351696	0.022235791486593905	7.421.567.436.084.950	0.014990633779917231	0.2527690355445759	0.044121460911103506	0.030565102266821225	0.019236676668571852	0.03476973525753546	7.880.458.747.182.000	0.014947633910523245	0.016807858743179575	0.03368736769857709	0.054143996528539094	0.019229572180702054	0.023326259625882795	0.05139443676780006	0.07993686546013022	31.001.279.518.265.300	13.607.384.826.972.700	2.736.773.930.194.540	9.664.125.854.785.300	0.6206708443656976	0.4215808441699722	2.035.694.234.186.000	0.78010845753997	0.20133021828097744	0.18850789519332703	11.333.897.642.074.800	0.14673327779485032	AA21_1_XP
415	0.42718596136851417	7.591.768.716.071.200	56.269.622.711.792.200	0.01388851063454165	0.15779410031306298	0.03026852554590373	0.023854300378653756	0.016369641491067878	0.019884561103780004	6.569.385.440.867.960	0.014990633779917231	0.43537839771666853	0.04512358931406932	0.03235096640199544	0.026053469672989632	0.037108023599120604	8.223.641.816.443.550	0.015054786779751727	0.017197842376013062	0.03630413996505862	0.05218808774983345	0.020162054879693227	0.02442339175316039	0.05203089600955462	0.07981620812838107	258.683.059.792.353	9.048.952.596.407.410	4.425.349.215.427.080	3.310.314.791.166.230	0.5767234548382277	0.4074760148843394	18.865.937.089.620.000	0.773292097053211	0.1964180332146418	0.17410259624284935	0.7647116805929768	0.14403463561998936	AA22_1_XP
484	0.45621386188612556	764.267.137.987.628	59.692.984.194.946.600	0.01388851063454165	0.16160880088422827	0.02827965628744643	0.02173883196596919	0.015832198664142788	0.02003081855859358	708.311.952.415.257	0.014990633779917231	0.26399473584327493	0.040032715773336405	0.030565102266821225	0.02329077051536249	0.030337378190872132	7.578.146.424.699.510	0.014676329441352734	0.016615487191036324	0.03191084179890963	0.047390002667499716	0.01891476205614399	0.022751074979007403	0.0445203093100853	0.06933248678139478	32.396.462.174.399.900	13.706.236.004.161.000	34.113.512.074.531.000	15.772.463.576.781.900	0.6471861031291455	0.4028137616583375	18.758.581.613.118.700	0.7704330117687173	0.1864821360528547	0.17065762828206302	0.8616858969833874	0.144154964757869	AA24_1_XP
362	0.2860825653326601	7.631.763.666.203.760	37.485.773.648.827.400	0.01388851063454165	0.1223450876223163	0.02727921603988592	0.02173892628149182	0.0159742140381527	0.01621080809692255	5.942.549.108.896.730	0.015282551133410613	0.18615776995259428	0.040140483782441415	0.03068876468257902	0.025535064262561632	0.026704183935365913	6.652.681.138.598.300	0.014785448634785488	0.01659128395363968	0.032011249969610085	0.04411834260646218	0.019134141984186972	0.02307475108652348	0.04764357949681205	0.07161257101358295	2.455.449.797.572.510	7.468.533.286.805.520	23.809.497.359.359.400	7.248.533.178.814.350	0.6270622305270774	0.4202919088231275	20.202.096.931.760.000	0.7776387018051594	0.19287775628805107	0.1880533922323387	1.129.826.579.882.190	0.15497269111748435	AA25_1_XP
333	0.3313066532003536	764.267.137.987.628	4.334.958.769.425.940	0.01388851063454165	0.27452214353528	0.02816643667371316	0.021515988156481765	0.015863007853486637	0.021790887112986705	7.736.472.797.541.850	0.014212483865925302	0.48991341031076396	0.040629108132338734	0.029407308602926743	0.022707143266725995	0.036760626557406514	904.785.466.559.304	0.015086649649676922	0.017057066400733924	0.030769660189782503	0.04906393873000666	0.019344107559095075	0.023622242743402966	0.04341500918283519	0.0779526716718634	5.698.084.577.822.620	51.715.153.537.774.900	6.437.999.227.459.480	6.722.383.687.553.840	0.6190178465662011	0.3883992874829303	17.844.382.257.472.300	0.7637514402648766	0.18519284747288475	0.15926411377612815	0.6337199866193273	0.13187739198557516	AA26_3_XP
518	0.4059878803181417	760.267.642.974.372	53.400.652.266.326.500	0.01388851063454165	0.17027355575041764	0.026530064940848395	0.021478568933269652	0.015588348081453346	0.017165056763374754	6.470.039.482.242.530	0.014212483865925302	0.26652907488512645	0.038050041900767044	0.029981267559834462	0.02135351946080835	0.02663307851381143	6.999.487.302.345.000	0.014839707344225543	0.016298041321580158	0.030029352289698837	0.04227445874339958	0.018530811800528815	0.022583990159822227	0.04191322435141668	0.06633393938372216	39.470.113.043.554.300	22.940.890.990.513.800	34.507.808.231.802.900	18.376.771.514.580.800	0.6310591088562609	0.3999029720876566	18.305.352.404.263.400	0.7672945737718377	0.20216435825955179	0.16958002365825597	0.62820074071241	0.14994709591280753	AA27_3_XP
555	0.4454753187728823	7.657.214.998.106.300	5.817.719.874.432.830	0.01388851063454165	0.1663821933460119	0.026306415413269224	0.020677873350068456	0.015383546739556064	0.01818087691263893	6.911.195.093.295.870	0.014649893045399213	0.3387598523973334	0.03828752040202478	0.029407308602926743	0.02656570037451444	0.029688943843320794	7.754.209.082.119.280	0.01469819369497117	0.016481942890159175	0.028980651896546916	0.04104351117772069	0.019101123595505618	0.022723312827142343	0.04235520522233252	0.06297949537825687	4.095.172.210.024.260	2.290.114.495.461.100	43.066.596.465.044.500	2.821.829.860.453.490	0.6031503366131119	0.4010597545479901	1.849.637.941.967.560	0.7693153530465853	0.1956682397620729	0.17032465167845648	0.7157776385177205	0.14318937397716258	AA2_1_XP
361	0.33524554980431776	7.657.214.998.106.300	4.378.165.558.721.110	0.013946259368596224	0.17547589527677998	0.02835785565948174	0.021996232446599182	0.01591613297723261	0.019475287138968265	686.768.681.413.205	0.01507461557865027	0.359945359093064	0.04354803645860036	0.032174878793879445	0.025851826313475698	0.037998789086978624	8.725.718.121.206.860	0.014893768387907841	0.016723981436439585	0.03095196192985764	0.050219978733254435	0.020005049230072874	0.02316351475066102	0.048782681676612163	0.08040580073175212	3.235.522.865.373.540	1.481.101.393.315.970	4.263.884.129.632.970	26.013.320.652.593.300	0.5977768980064792	0.4298306609043875	20.273.467.090.737.400	0.7876428760438711	0.21063073368327612	0.18237564838054587	10.084.421.425.678.700	0.14634277405681595	AA30_1_XP
251	0.4198320919075875	764.267.137.987.628	5.493.263.690.664.970	0.01388851063454165	0.2254050080674729	0.03489251389127057	0.023988691866722672	0.01730006704475022	0.030262680160676302	8.673.115.458.226.530	0.014990633779917231	0.3404957879970498	0.054225499321811005	0.0344671048318606	0.020602791611247104	0.053245020332708975	9.819.184.885.088.250	0.014785448634785488	0.017590575707095435	0.03915942599323804	0.06606173410519658	0.019232857043397406	0.024032861171609354	0.06042912588726303	0.1094568887906297	28.865.605.333.201.800	10.143.337.937.202.500	29.446.934.059.307.700	1.015.862.502.020.050	0.5652263470310518	0.42936520506800996	2.009.536.666.895.980	0.7827646759816548	0.2066792865371538	0.1907289280961626	0.8757096915077173	0.15976385826257028	AA31_2_XP
362	0.5807890417876531	7.617.220.047.973.740	7.624.685.096.791.300	0.01388851063454165	0.36744232855736864	0.03304729352965946	0.02329168290297274	0.016739751101661222	0.030875266368240645	9.342.751.877.859.690	0.014606741573033709	0.7914875034532838	0.049339612975727504	0.03318888737407591	0.01907157353786273	0.057950838096814096	11.745.296.446.756.200	0.014958349197446093	0.017383770399764156	0.0379769647594375	0.05833859095409721	0.019622751906261775	0.023440941624068283	0.05543321055487369	0.08759945580374989	5.203.033.787.839.550	4.189.166.314.754.660	7.287.158.219.033.600	7.800.346.920.700.860	0.5999069060977383	0.4077097826996556	18.947.628.141.043.000	0.7731752109942684	0.19929328337879654	0.1753127212392741	0.7866810900144098	0.14422275327254	AA32_1_XP
237	0.5111185456381772	7.617.220.047.973.740	6.710.040.440.201.530	0.01388851063454165	0.29838218812517764	0.03635833901003571	0.025005748181536024	0.016851986441735776	0.03781529682550643	10.400.721.775.290.200	0.016359797504001166	0.45785379457851855	0.05345569160810167	0.037095671953301525	0.021376774743484317	0.05672479103988189	10.611.553.107.524.400	0.015350814764756885	0.018416465353332336	0.03698535850244839	0.06442698808916236	0.020693667273136585	0.02562191966514917	0.05681661518997992	0.09823895141986207	4.124.238.849.021.280	19.949.385.610.129.400	4.201.087.314.015.770	215.432.758.663.993	0.5965346490666746	0.4299711367817359	20.028.210.629.771.000	0.786776939018571	0.18421933096017817	0.1824361446407229	0.8777867222862691	0.15166968327691183	AA3_2_XP
284	0.5356533266001768	7.657.214.998.106.300	6.995.406.642.397.380	0.01388851063454165	0.6064512700782081	0.03098568059608172	0.02378672391304809	0.016464870458209765	0.038032117519210894	12.274.094.610.018.000	0.015609487628595287	0.7641391217568424	0.045874559663386244	0.0332075966845146	0.026837432140518994	0.05314656095851321	11.585.192.609.691.800	0.015266836473392687	0.017726735764419077	0.03477331805852436	0.04906563937154604	0.020283888255063387	0.02471906147081377	0.04933595146089922	0.08084018788196416	12.399.661.702.394.400	18.312.163.820.733.900	9.361.234.857.188.270	11.759.350.467.809.800	0.6001770335195599	0.4137340283464823	1.943.744.515.009.500	0.7784867530432136	0.20008352277330924	0.17361098104970385	10.078.178.806.555.500	0.14243376349669587	AA4_2_XP
406	0.7585431132432774	7.631.763.666.203.760	9.939.289.873.484.720	0.01388851063454165	0.4708594295074226	0.03385756660274681	0.0233778469566746	0.016319207011525057	0.035150299957153394	10.381.815.199.412.900	0.014990633779917231	0.7758807319676178	0.051386817299068556	0.03370786516853933	0.027396450598194955	0.05737089293073653	11.164.515.715.546.400	0.015161182356417665	0.017533373997122043	0.03564642039332758	0.06239039746360739	0.019622751906261775	0.02453969625600175	0.05543321055487369	0.09936871646625842	6.282.009.791.859.270	6.215.789.564.665.470	6.329.329.494.582.240	6.492.122.165.728.280	0.5557485978608638	0.40671381695504427	18.859.928.957.279.700	0.7751788485089568	0.22696818155724674	0.1689489731255354	0.8341579201729344	0.13668145985188973	AA6_1_XP
246	0.4325893195303624	7.621.163.994.445.140	5.676.158.128.150.300	0.01388851063454165	0.48567276403394105	0.029733806786945025	0.020521774327626835	0.016295573151885526	0.036883789305167745	12.404.664.350.399.200	0.015609487628595287	0.7695940262775962	0.04259080331204931	0.02853557238725335	0.0269192557083303	0.05683650550543883	1.334.478.363.533.450	0.014893768387907841	0.016542771168189765	0.03170871229845958	0.04612400576437517	0.019134141984186972	0.02262576136461852	0.046252014402818245	0.06988456231117662	8.865.765.696.087.370	9.852.250.682.504.200	9.482.974.619.741.060	11.122.889.683.106.400	0.6147937685263691	0.40110002909074877	18.744.616.130.572.600	0.7653454661808842	0.18026849499454123	0.18081348255817256	0.7714559836766339	0.15198165437115255	AA7_1_XP
505	0.5689180659007702	7.624.491.857.088.750	7.461.717.797.912.360	0.01388851063454165	0.2709594678363789	0.030152492965078458	0.02303148933581772	0.016067078068455524	0.02294042919770283	7.608.136.821.148.290	0.014389043230186178	0.35616382482982384	0.04400388267574651	0.03266166708707558	0.025069505155174854	0.034948950671727305	7.942.242.490.113.260	0.015001306018257407	0.01681982165622272	0.034302090878534454	0.053622330496902224	0.01920000841644389	0.022916941634124877	0.051697604810459964	0.08106099588610598	4.191.806.841.935.150	29.485.465.112.719.600	34.034.077.421.405.000	18.703.997.919.487.000	0.6004833214332519	0.400736156615952	18.693.263.361.950.100	0.7648946451108728	0.19911816585275147	0.17973670189294008	0.7371170396298165	0.1537026282319544	AA8_2_XP
333	0.3621651306653201	764.267.137.987.628	47.387.243.630.404.900	0.01388851063454165	0.3085391326256393	0.028329953696772086	0.021024777070278403	0.015906665579686154	0.024164455128216186	8.529.648.649.220.870	0.014212483865925302	0.4388658185206784	0.04179940487365074	0.029981267559834462	0.022820321730548675	0.03777587433737061	9.037.419.181.339.470	0.014947633910523245	0.01724451231901245	0.03123628654852482	0.0485326196176968	0.01991016308614534	0.02316351475066102	0.04316712969055853	0.07317677634465	6.241.430.268.455.490	58.609.982.245.181.900	5.019.472.316.763.020	3.934.116.868.012.820	0.6287218930276417	0.4232010358955562	1.980.285.006.670.420	0.7843785292882863	0.19606551067012357	0.17619741338331757	0.9701629572029756	0.1454803639600139	AA9_1_XP
202	0.4219757606362834	7.544.501.956.823.630	5.593.155.957.161.980	0.013946259368596224	0.30309904537872134	0.03805400018785635	0.025593331145861785	0.017853729449814133	0.034895624427538095	9.170.027.922.235.050	0.015116431513565967	0.3835067003567644	0.056960745802210035	0.03561097581473088	0.021938473529180755	0.052652481269087024	92.436.432.366.804	0.01516647423371367	0.0187086396065428	0.042030318591293775	0.07919125700699024	0.02071807743211885	0.026404153445342495	0.06725572618686701	0.11858001095508365	3.483.303.291.538.560	17.943.245.390.358.800	26.313.713.922.280.700	8.928.343.512.354.200	0.5403537632669971	0.3929295250794185	1.866.629.060.137.520	0.7540901547541624	0.22707965225689544	0.18897912778141981	0.800921668494183	0.16556832760563384	VIL_10_2XP
246	0.9305655851533898	751.586.920.843.328	12.381.343.519.246.400	0.01388851063454165	0.8662402996446695	0.03386660442239054	0.021977947951455096	0.016269381553564354	0.06069945922469169	17.923.101.609.962.600	0.015649874468746203	12.042.244.582.679.200	0.05055469153525762	0.03160075466429615	0.02001963396800788	0.08686920733834999	1.718.321.380.277.160	0.015054692122645538	0.016795861892589324	0.03174671718381575	0.05286090274058419	0.019443875535482918	0.023521590495278737	0.05105214245268044	0.0819865533966649	11.168.259.493.459.200	14.465.904.308.059.100	10.332.631.275.301.900	12.791.528.954.902.400	0.5436242175216842	0.4117382940028776	18.761.814.002.850.400	0.7767877493089193	0.21612666429692817	0.17243442700640899	0.6455567783876766	0.14498844243789508	VIL_11_1XP
156	0.4232167655599041	7.591.768.716.071.200	5.574.679.384.844.610	0.013946259368596224	0.5158153086143646	0.033774627354530566	0.02206915859396538	0.01656016066675127	0.048253574244852764	14.286.930.167.530.000	0.01620472483354602	0.7774777537775519	0.05038173632993855	0.03380136844155354	0.020481539602894366	0.0707385173097671	14.040.508.021.898.300	0.015266745706071675	0.017726735764419077	0.0318225456173714	0.04539510575920082	0.021184179372308907	0.025179096470834557	0.0482257801603823	0.0855872075660743	7.300.911.993.132.850	6.458.966.209.684.990	76.022.295.179.134.800	7.117.967.169.118.840	0.5240810316194071	0.4221934444561221	2.007.784.393.326.100	0.7818287616686544	0.21253068604133193	0.1838207524007018	10.669.073.201.306.500	0.14644927126716412	VIL_14_2XP
126	0.2688852417624038	7.566.317.384.168.660	35.537.134.924.448.700	0.01388851063454165	0.2777354892438955	0.037066156159447826	0.025324801174021368	0.017106156715143525	0.03679607928250608	9.927.136.529.674.140	0.01811743314224393	0.31692763506508226	0.05527856105009758	0.03741758607943082	0.03535648325317691	0.052016929486259265	9.409.964.459.660.520	0.01547598096492882	0.019681692812164232	0.03614404062366183	0.06709913621577662	0.021656512346909726	0.029250938036881013	0.05870139510233735	0.10971792659523233	3.844.724.579.952.740	1.780.569.236.873.180	2.900.467.950.296.370	9.224.662.381.868.460	0.5343007201460948	0.4099797739293	19.701.777.954.845.000	0.7727190831507472	0.2238409957856652	0.1865801983213202	1.016.523.677.892.710	0.1428545825916074	VIL_16_3XP
136	0.32110718343643485	760.267.642.974.372	422.360.712.577.714	0.01388851063454165	0.26807583895214204	0.0389231448889668	0.025967179988575416	0.017988306252567463	0.03875897408680666	9.957.821.804.320.160	0.01589004002666399	0.3816802829649993	0.05841032589488545	0.038959879364834984	0.02266393341441094	0.06206754124866181	10.626.124.798.611.400	0.015319390282765653	0.018394592942989986	0.040097687099803846	0.07194359656340732	0.020486991737025687	0.02586711108589065	0.060997796043407396	0.11371427030673548	33.546.940.736.810.100	12.987.436.014.667.300	32.537.276.245.512.900	11.659.640.558.832.200	0.5483811025057008	0.40308857492631384	18.393.463.736.034.700	0.772553186982972	0.22674383995768452	0.16784956771211132	0.625634426057719	0.13795631632281039	VIL_16_5XP
188	0.30969322055296056	7.588.132.811.513.690	40.812.836.075.174.300	0.013946259368596224	0.25637064578958324	0.033694220702966286	0.023988668470185465	0.017313264735554376	0.03110076425748535	9.230.296.356.059.470	0.01658968883172292	0.4988080730609611	0.051945831464259504	0.03577899406248823	0.030499834530643255	0.05410167590363215	10.415.017.794.229.700	0.014915255940633934	0.01803005356638546	0.03778067239999526	0.05893756543018777	0.02148894103640888	0.02731504135286831	0.05391177310964698	0.09729385151583493	4.077.964.785.982.470	21.015.108.526.598.900	4.906.745.869.026.650	31.448.434.973.198.300	0.5013735989910035	0.4252465077772606	19.284.890.688.123.800	0.7858161171665197	0.2256022533363798	0.17416313443874198	0.6722158719699167	0.1486524152441913	VIL_17_1XP
296	0.8422143668728697	7.609.948.238.858.730	11.067.281.148.802.800	0.013946259368596224	0.31239374002518017	0.04094788145169791	0.02458436386452643	0.017676852876803522	0.044188688421952727	10.791.446.799.043.200	0.015649874468746203	0.4454216592040285	0.06218546478738827	0.03573492027518006	0.021457601289493262	0.06747215574299312	10.850.148.981.547.300	0.015527826942531932	0.01788510898333898	0.04287292419157834	0.08298507794883997	0.020657052034663188	0.025940216585652126	0.06465305482265853	0.13927872528891025	315.887.738.745.284	11.266.974.404.546.800	29.347.084.314.344.100	9.823.395.797.825.590	0.4980184633466458	0.4018488785645763	19.268.105.068.525.100	0.7622798223209918	0.22675704476104006	0.18994827861813887	0.9694089203007978	0.15897053203603706	VIL_18_4XP
118	0.19770988511551577	7.573.589.193.283.670	26.105.176.828.292.500	0.01388851063454165	0.25933795414842603	0.03413201868822926	0.026161448238678615	0.017205395006350897	0.03125066420429887	91.558.206.649.746	0.017587051508425315	0.3025373487154216	0.048393463214258664	0.035582326243761744	0.02286390886411043	0.043907824543214666	9.073.089.964.406.110	0.016141825227098727	0.01871945926631324	0.03515511464180159	0.05755356380172944	0.021193133420256943	0.025976007421563845	0.05267372710089768	0.08270641424363334	446.554.425.924.674	2.535.876.296.284.780	3.633.419.933.922.040	15.456.131.735.955.900	0.5763910099100025	0.37962764785767944	17.493.651.140.051.400	0.7531274021929233	0.201191833930513	0.16409309359458638	0.555202669519445	0.14635722590828162	VIL_1_1XP
279	0.32679585910869846	760.267.642.974.372	42.984.317.710.824.100	0.01388851063454165	0.17888254328945555	0.030438452384881246	0.022430410486868054	0.016549704709620906	0.023809501976321798	7.822.178.892.428.820	0.016087439396939723	0.21324646844912104	0.04373143055979598	0.0306681889077667	0.020568326420852934	0.034020392503979806	7.779.391.634.001.580	0.014785448634785488	0.016771901546331153	0.034686381214320494	0.055169058872736404	0.01938322618890192	0.022751074979007403	0.05261063666996593	0.08123605892439123	31.793.316.913.241.700	12.886.103.507.602.900	24.901.184.183.313.600	70.428.735.618.067.500	0.5742276645547387	0.38527461681542585	17.761.844.840.227.100	0.7585567170414742	0.2053483169120714	0.16227932911905235	0.6319400854442904	0.14331026172751282	VIL_20_3XP
348	0.5631902537558389	7.591.768.716.071.200	7.418.432.710.727.960	0.013946259368596224	0.25339079214201427	0.03402455271615152	0.024072253450334487	0.01693931602826395	0.03009144933118886	8.844.039.650.491.680	0.016087439396939723	0.4100446303931787	0.05160598905718423	0.03683096496743363	0.020891795384698736	0.0490081328430482	9.496.597.921.753.350	0.015319390282765653	0.01784011492719515	0.038917612975951386	0.05787788085999231	0.02053670823684399	0.024871846765369278	0.059247245790881704	0.08700583580825172	3.998.569.903.563.140	2.089.202.019.029.610	39.624.729.857.851.100	20.613.947.147.575.900	0.5164003704918575	0.41681383613157874	19.037.240.511.447.800	0.7808405298843908	0.22064641210234365	0.17267228891325517	0.6955798364366387	0.14321613881841813	VIL_20_4XP
288	0.31386188612548926	759.540.462.062.871	4.132.260.252.114.240	0.01388851063454165	0.2736218714082954	0.029022879930003482	0.022838692817877856	0.015886459563570526	0.023391161549180094	8.059.559.080.833.530	0.015609487628595287	0.4497190133975169	0.041325769396032414	0.030565102266821225	0.024780815637797857	0.036087497997783255	8.732.444.313.849.340	0.01547598096492882	0.01747599264054776	0.030723564788660895	0.04698879686617303	0.01982393973218027	0.02409839606381562	0.044573611958671364	0.07197044861508885	582.122.115.911.292	4.928.326.487.938.110	6.195.631.600.756.280	58.797.637.289.178.800	0.6203651845221234	0.3921661704779598	1.800.476.034.843.340	0.761648414905211	0.19045573512198077	0.16771746823457426	0.6115682104532839	0.14992095232849176	VIL_23_3XP
205	0.6343870723393511	7.591.768.716.071.200	8.356.248.669.646.650	0.01400376996049776	0.6861835567878837	0.03317566375556477	0.02184958926211879	0.016758605152413276	0.053417457431300434	16.101.398.249.293.600	0.016359797504001166	1.004.635.764.124.620	0.04904142076405127	0.03258426966292135	0.020312901370483652	0.08127559104561088	16.572.845.928.882.200	0.015161182356417665	0.017057066400733924	0.03330347855649939	0.04960651354475465	0.02068146219364545	0.02425509342126169	0.047696596127620505	0.07619999374152599	9.734.314.384.846.750	11.048.659.328.481.200	9.023.485.250.905.960	9.589.216.638.313.150	0.5540542077388323	0.4265140896733436	1.916.155.853.144.930	0.7934547937152407	0.1923363313596207	0.15978245400070812	0.6794028997394832	0.12734446396725843	VIL_24_5XP
70	0.06151496023229392	7.551.773.765.938.640	0.8145763119884448	0.01428785101960567	0.08239020688407664	0.03005914190852296	0.027192112120277126	0.0180713152342985	0.014780833212377819	4.917.250.551.382.790	0.016703448030694953	0.13382583786188085	0.041009160291183226	0.03499401578435206	0.02255956752225425	0.023555513783508304	5.743.963.937.874.780	0.015334718579301677	0.01866526127532998	0.03492667843892507	0.051681954954335495	0.018659401504487513	0.024642373257821697	0.04922861013340389	0.06787902426306239	1.436.636.187.211.910	2.033.235.058.559.130	17.018.019.190.363.000	3.069.638.365.614.340	0.6793444703183839	0.3489385834630263	17.347.974.043.098.200	0.7140255255578573	0.18497197545098135	0.18918269046810096	0.8122451275224087	0.17736167979374798	VIL_25_4XP
153	0.2795290998611287	7.566.317.384.168.660	3.694.387.714.239.940	0.013946259368596224	0.2562232603692335	0.03710027556292298	0.02656423495298642	0.018123449041021006	0.030919424728273016	8.334.014.844.669.520	0.01507461557865027	0.3642477587353411	0.05138661997086626	0.0365988707301176	0.021540784896366766	0.04348612819866842	8.462.539.124.644.300	0.015579500386328249	0.01964132010053176	0.04220218460296421	0.07270813418506836	0.021253218478875423	0.02620652537009124	0.06142893003522088	0.10219739365519788	34.801.665.736.141.500	1.738.011.414.691.420	3.408.823.962.412.340	17.522.028.165.979.200	0.6339132226734724	0.3777018272011088	1.772.736.995.336.320	0.749203990750311	0.17842360347045672	0.17225849659469017	0.6541687445723694	0.14867341732080733	VIL_2_4XP
231	0.35045953793712925	7.591.768.716.071.200	461.630.946.679.438	0.01388851063454165	0.20769012728049152	0.03413009210588599	0.02418887913605869	0.017229917818092508	0.027751658493179135	8.131.140.814.704.430	0.015282551133410613	0.34663604239990736	0.05036259482127798	0.03468617761895086	0.03131578458178949	0.04521053074515827	8.977.005.832.522.550	0.015266836473392687	0.01850349034410697	0.03950617073495879	0.06258825124525884	0.021466261993868314	0.025805680943158493	0.05968279025364008	0.08882802416203314	32.271.686.034.417.500	13.314.160.142.953.500	3.655.530.882.509.750	17.365.472.022.696.200	0.5407296141195449	0.3900418773536287	17.939.708.519.405.000	0.7614876925342161	0.21750458190220642	0.1654918574065065	0.6189015946541938	0.1445998074530356	VIL_3_1XP
175	0.39307031940411574	7.591.768.716.071.200	517.758.554.171.988	0.014061045332297342	0.3077932316677752	0.037950606941240285	0.025325119336781155	0.017826842593008596	0.03778563061318774	9.956.528.672.042.580	0.01620472483354602	0.42400212951422417	0.05172173911953892	0.03490387543148105	0.02143289668842651	0.051021061778466555	9.864.529.431.337.760	0.01538202655563092	0.01852523366597014	0.03977063688584004	0.06997505974331589	0.02068146219364545	0.025036114093355294	0.054941204522175	0.09728989579861001	3.630.446.746.515.820	17.179.395.159.516.300	3.756.033.714.254.320	18.889.274.986.322.100	0.6388963659639362	0.3802432745727908	17.620.946.826.775.300	0.7523306990902134	0.1704615763921956	0.16662425254117735	0.6090445526955774	0.14974398572549838	VIL_4_1XP
228	0.23075116778184576	7.511.778.815.806.080	3.071.857.857.373.340	0.01388851063454165	0.16605339357256071	0.029336307124616507	0.022448140554849838	0.01693180829330203	0.020733296873848544	7.067.452.895.750.100	0.016087439396939723	0.33893496349760993	0.043960377484093344	0.03290204596288314	0.020123033448198102	0.03850033709441692	8.757.963.260.972.430	0.014698132392684174	0.016723981436439585	0.03549539724018777	0.05224364872477222	0.02015218315519637	0.02412461859953246	0.04924951192090807	0.07765538989096785	3.423.436.967.557.210	16.154.239.875.414.200	4.367.890.685.473.770	2.556.534.412.334.230	0.556463240743584	0.4091296765068787	18.696.179.776.514.500	0.7793182554153183	0.21448143229456954	0.16400619693034835	0.7064635167636878	0.1297269073864549	VIL_5_2XP
352	0.8193498295669739	7.533.594.243.151.110	10.875.948.493.135.900	0.01388851063454165	0.5917643778796213	0.03479420434929147	0.023118558685708293	0.01658886515437847	0.04192941093442271	12.050.688.244.945.100	0.015609487628595287	0.8093663288717442	0.05172391414260988	0.0332075966845146	0.028838768315981103	0.06042345787295739	11.681.919.064.818.100	0.014845113448593773	0.017406825716307313	0.03648205326952482	0.06163327360798287	0.020663154574408753	0.025174218672445847	0.05659392602005528	0.10524768254463655	7.967.118.046.700.470	9.159.262.116.052.630	6.810.077.964.079.080	7.193.947.808.556.580	0.5155319094696597	0.396856080974977	18.369.467.783.948.500	0.7631605379892854	0.21261978173402155	0.17401220073294754	0.688296512637151	0.153871525152201	VIL_6_2XP
